# Supplementary material for: Insights into soil bacterial and physicochemical properties of annual ryegrass-maize rotation (ARMR) system in southern China
Source: Sci Rep. 2021 Oct 11;11:20125. doi: 10.1038/s41598-021-99550-z (PMC8505654; doi:10.1038/s41598-021-99550-z)
Supplement: Supplementary file 2 — Supplementary Information 2. [file 41598_2021_99550_MOESM2_ESM.xlsx]

## Sheet: Table S1
Treatment	Dry matter (DM) content(%)				Dry matter production at each harvest (kg/hm2)			Cumulative dry matter production (kg/hm2)
	First cut	Second cut	Third cut	Average	First cut	Second cut	Third cut	Two cut	Three cut
R0	15.13±0.51a	17.94±0.55a	24.11±2.40a	19.05±0.75a	4370.67±351.94b	9510.67±712.37a	5306.67±460.63a	13881.33±238.44ab	19188.00±341.78ab
O0	13.43±0.97a	15.89±0.10b	15.42±0.28b	14.73±0.35b	7222.67±447.55a	4921.33±543.50b	3864.00±137.07b	12144.00±351.78c	16008.00±283.25c
M1	14.98±0.30a	18.05±0.38a	22.39±2.05a	17.98±0.70a	7389.33±454.49a	7037.33±579.99b	5018.67±198.88a	14426.67±244.42a	19445.33±147.46a
M2	14.80±0.68a	17.12±0.38a	21.59±0.56ab	17.35±0.18a	7497.33±476.23a	6446.67±112.96b	4928.00±380.00a	13944.00±423.33ab	18872.00±253.72ab
M3	13.11±0.40a	17.40±0.24a	24.40±3.23a	17.96±1.01a	6781.33±147.83a	6382.67±751.36b	5372.00±242.00a	13164.00±155.89b	18536.00±254.02b
Treatment	Crude protein content/%DM				Crude protein production at each harvest/kg/hm2			Cumulative crude protein production/kg/hm2
	First cut	Second cut	Third cut	Average	First cut	Second cut	Third cut	Two cut	Three cut
R0	13.36±0.90a	13.42±1.05b	12.36±1.18b	13.05±0.75a	577.88±13.85b	1260.03±30.29a	657.03±86.88a	1837.92±22.88c	2494.95±28.67b
O0	12.77±1.53a	14.79±1.27b	15.71±0.32a	14.03±0.95a	896.78±68.04a	715.62±37.26b	683.59±33.05a	1612.39±16.18d	2295.98±51.22c
M1	12.37±1.09a	18.56±0.81a	12.35±0.45b	14.52±0.48a	896.20±38.91a	1296.31±46.83a	621.53±46.55a	2192.51±26.48a	2814.04±56.28a
M2	15.12±2.45a	13.05±1.04b	13.05±1.01b	13.87±0.69a	1126.12±96.68a	840.67±63.29b	649.54±92.68a	1966.80±6.22b	2616.34±43.94b
M3	15.94±1.28a	14.44±0.64b	11.67±0.5b	14.09±0.24a	1082.61±99.89a	908.13±128.2b	627.42±41.58a	1990.74±49.20b	2618.15±36.52b
	Neutral detergent fiber (NDF) content(%DM)				Acid detergent fiber (ADF) content(%DM)				Water-soluble carbohydrates (WSC) content(mg/g)
Treatment	First cut	Second cut	Third cut	Average	First cut	Second cut	Third cut	Average	First cut	Second cut	Third cut	Average
R0	36.12±3.84a	49.25±0.90a	48.04±3.61a	45.71±0.12a	18.33±2.20a	27.51±0.48a	27.46±2.31a	25.24±0.12a	78.29±6.30ab	80.56±11.61a	28.78±0.49b	65.80±1.81c
O0	40.04±3.12a	38.38±2.03b	36.07±3.47b	38.60±0.07c	22.73±2.13a	21.05±0.58b	19.89±2.04b	21.52±0.14c	56.12±7.16b	90.57±13.79a	42.37±6.28a	63.58±0.44cd
M1	39.63±1.12a	46.58±1.36a	50.25±1.94a	45.02±0.32a	19.94±0.66a	26.30±1.53a	28.56±0.95a	24.52±0.23ab	84.31±5.94a	111.27±11.97a	34.91±3.13ab	81.06±0.67a
M2	41.05±1.77a	43.41±2.98ab	48.08±3.86a	43.55±0.42b	20.65±0.99a	25.25±1.75a	27.25±2.05a	23.87±0.21b	82.35±10.62ab	94.56±9.46a	35.60±0.78ab	74.70±0.80b
M3	40.84±2.12a	43.42±0.77ab	49.12±3.63a	44.13±0.20b	22.18±1.49a	23.48±1.1ab	26.97±1.92a	24.03±0.44b	62.20±8.79ab	84.02±5.24a	37.38±4.55ab	62.34±0.31d
Table S1: Yield and quality of mixed sowing of annual ryegrass and oat.

## Sheet: Table S2
Table S2: The name and annotation of common and specific OTUs in each treatment.
all common			M1 specific			M1D1 specific			M1D2 specific			M2 specific			M2D1 specific			M2D2 specific			M3 specific			M3D1 specific			M3D2 specific			O0 specific			O0D1 specific			O0D2 specific			R0 specific			R0D1 specific			R0D2 specific
OTU name	annotation		OTU name	annotation		OTU name	annotation		OTU name	annotation		OTU name	annotation		OTU name	annotation		OTU name	annotation		OTU name	annotation		OTU name	annotation		OTU name	annotation		OTU name	annotation		OTU name	annotation		OTU name	annotation		OTU name	annotation		OTU name	annotation		OTU name	annotation
OTU_1	k__Bacteria; p__Nitrospirae; c__Nitrospira; o__Nitrospirales; f__Nitrospiraceae; g__unidentified_Nitrospiraceae; s__Nitrospira_japonica		OTU_2338	k__Bacteria		OTU_2289	k__Bacteria; p__Chloroflexi; c__Ktedonobacteria; o__Ktedonobacterales		OTU_6994	k__Bacteria		OTU_1589	k__Bacteria; p__Firmicutes; c__Clostridia; o__Clostridiales; f__Ruminococcaceae; g__unidentified_Ruminococcaceae		OTU_4670	k__Bacteria; p__Gemmatimonadetes; c__Longimicrobia; o__Longimicrobiales; f__Longimicrobiaceae; g__; s__		OTU_1979	k__Bacteria; p__Cyanobacteria; c__unidentified_Cyanobacteria		OTU_1947	k__Bacteria; p__Tenericutes; c__Mollicutes; o__; f__; g__; s__		OTU_8368	k__Bacteria		OTU_1348	k__Bacteria; p__Cyanobacteria; c__unidentified_Cyanobacteria; o__Nostocales; f__; g__; s__		OTU_1265	k__Bacteria; p__Proteobacteria; c__Deltaproteobacteria; o__Desulfobacterales; f__Desulfobacteraceae; g__; s__		OTU_1301	k__Bacteria		OTU_2638	k__Bacteria; p__Deinococcus-Thermus; c__Deinococci; o__Deinococcales; f__Deinococcaceae; g__Deinococcus		OTU_1059	k__Bacteria; p__Bacteroidetes; c__Bacteroidia; o__Bacteroidales; f__Bacteroidaceae; g__Bacteroides		OTU_6625	k__Bacteria		OTU_2600	k__Bacteria; p__Proteobacteria; c__Deltaproteobacteria; o__Desulfobacterales; f__Desulfobulbaceae; g__unidentified_Desulfobulbaceae; s\_\_bacterium\_enrichment\_culture\_clone\_7
OTU_2	k__Bacteria; p__Proteobacteria; c__Gammaproteobacteria; o__unidentified_Gammaproteobacteria; f__unidentified_Gammaproteobacteria; g__Steroidobacter; s__		OTU_2967	k__Bacteria; p__Gemmatimonadetes; c__Longimicrobia; o__Longimicrobiales; f__Longimicrobiaceae; g__; s__		OTU_2410	k__Bacteria; p__Spirochaetes; c__Spirochaetia; o__Spirochaetales; f__Spirochaetaceae		OTU_7326	k__Bacteria; p__Proteobacteria; c__Gammaproteobacteria		OTU_1980	k__Bacteria; p__Proteobacteria; c__Deltaproteobacteria; o__Desulfobacterales; f__Desulfobulbaceae		OTU_7728	k__Bacteria; p__Bacteroidetes; c__Bacteroidia; o__Sphingobacteriales; f__; g__; s__		OTU_2189	k__Bacteria; p__Bacteroidetes; c__Bacteroidia; o__Chitinophagales; f__Saprospiraceae; g__; s__		OTU_2479	k__Bacteria; p__Firmicutes; c__Clostridia; o__Clostridiales; f__Ruminococcaceae		OTU_8814	k__Bacteria; p__Chlamydiae; c__unidentified_Chlamydiae; o__Chlamydiales; f__Parachlamydiaceae; g__Neochlamydia		OTU_3515	k__Bacteria; p__Actinobacteria; c__unidentified_Actinobacteria; o__Micrococcales; f__Microbacteriaceae; g__Microbacterium		OTU_1300	k__Bacteria; p__Actinobacteria; c__Coriobacteriia; o__; f__; g__; s__		OTU_6868	k__Bacteria; p__Proteobacteria		OTU_3610	k__Bacteria; p__Firmicutes; c__Clostridia; o__Clostridiales; f__Lachnospiraceae; g__Lachnoclostridium		OTU_1132	k__Bacteria; p__Bacteroidetes; c__Bacteroidia; o__Bacteroidales; f__Prevotellaceae; g__; s__		OTU_7026	k__Bacteria; p__Firmicutes; c__Clostridia; o__Clostridiales; f__Peptococcaceae; g__Pelotomaculum		OTU_3030	k__Bacteria; p__Firmicutes; c__Clostridia; o__Clostridiales; f__Lachnospiraceae
OTU_4	k__Bacteria; p__Proteobacteria; c__Alphaproteobacteria; o__Sphingomonadales; f__Sphingomonadaceae; g__Sphingomonas		OTU_3862	k__Bacteria; p__Firmicutes; c__Clostridia; o__Clostridiales; f__unidentified_Clostridiales; g__Fusibacter		OTU_2558	k__Bacteria; p__Acidobacteria; c__Acidobacteriia; o__Solibacterales; f__unidentified_Solibacterales; g__Bryobacter; s__		OTU_7338	k__Bacteria; p__Proteobacteria; c__Deltaproteobacteria; o__Myxococcales		OTU_2148	k__Bacteria; p__Bacteroidetes; c__Bacteroidia; o__Bacteroidales; f__Prevotellaceae; g__Alloprevotella; s__		OTU_8203	k__Bacteria; p__Proteobacteria; c__Gammaproteobacteria		OTU_2583	k__Bacteria; p__Bacteroidetes; c__Bacteroidia; o__Bacteroidales; f__Muribaculaceae; g__; s__		OTU_2722	k__Bacteria; p__Acidobacteria; c__Acidobacteriia; o__Acidobacteriales; f__; g__; s__		OTU_9683	k__Bacteria; p__unidentified_Bacteria; c__unidentified_Bacteria; o__unidentified_Bacteria; f__unidentified_Bacteria; g__unidentified_Bacteria		OTU_6257	k__Bacteria; p__Cyanobacteria; c__unidentified_Cyanobacteria		OTU_1485	k__Bacteria; p__Acidobacteria; c__Acidobacteriia; o__Solibacterales; f__unidentified_Solibacterales; g__Bryobacter		OTU_7335	k__Bacteria		OTU_5390	k__Bacteria; p__Actinobacteria; c__Coriobacteriia; o__Coriobacteriales; f__Eggerthellaceae; g__Gordonibacter; s__		OTU_1243	k__Bacteria; p__Firmicutes; c__Bacilli; o__Lactobacillales; f__Lactobacillaceae; g__Lactobacillus; s__Lactobacillus_apis		OTU_7515	k__Bacteria		OTU_3315	k__Bacteria; p__Proteobacteria; c__Gammaproteobacteria; o__Cellvibrionales; f__Halieaceae
OTU_5	k__Bacteria; p__Proteobacteria; c__Alphaproteobacteria; o__Sphingomonadales; f__Sphingomonadaceae; g__Sphingomonas		OTU_3998	k__Bacteria; p__Firmicutes; c__Clostridia; o__Clostridiales		OTU_2615	k__Bacteria		OTU_7930	k__Bacteria; p__unidentified_Bacteria; c__unidentified_Bacteria; o__unidentified_Bacteria; f__unidentified_Bacteria; g__unidentified_Bacteria		OTU_2165	k__Bacteria; p__Proteobacteria; c__Gammaproteobacteria; o__Legionellales; f__Legionellaceae; g__Legionella; s__		OTU_8302	k__Bacteria; p__unidentified_Bacteria; c__unidentified_Bacteria; o__unidentified_Bacteria; f__unidentified_Bacteria; g__Candidatus_Omnitrophus; s__		OTU_3607	k__Bacteria; p__Cyanobacteria; c__unidentified_Cyanobacteria		OTU_4214	k__Bacteria; p__Proteobacteria; c__Gammaproteobacteria; o__unidentified_Gammaproteobacteria; f__unidentified_Gammaproteobacteria; g__Aquicella; s__		OTU_9720	k__Bacteria; p__Proteobacteria; c__Alphaproteobacteria		OTU_7148	k__Bacteria; p__Acidobacteria; c__unidentified_Acidobacteria; o__unidentified_Acidobacteria; f__unidentified_Acidobacteria		OTU_1534	k__Bacteria; p__Bacteroidetes; c__Bacteroidia; o__Flavobacteriales; f__Crocinitomicaceae; g__Fluviicola; s__		OTU_7354	k__Bacteria; p__Firmicutes; c__Clostridia; o__Clostridiales		OTU_6028	k__Bacteria; p__Chloroflexi; c__Anaerolineae; o__Caldilineales; f__Caldilineaceae		OTU_1548	k__Bacteria; p__Bacteroidetes; c__Bacteroidia; o__Bacteroidales; f__Prevotellaceae; g__Alloprevotella; s__		OTU_7950	k__Bacteria; p__Berkelbacteria; c__; o__; f__; g__; s__		OTU_4302	k__Bacteria; p__Firmicutes; c__Clostridia; o__Clostridiales; f__Lachnospiraceae
OTU_6	k__Bacteria; p__Bacteroidetes; c__Bacteroidia; o__Chitinophagales; f__Chitinophagaceae		OTU_4176	k__Bacteria; p__Tenericutes; c__Mollicutes; o__; f__; g__; s__		OTU_2661	k__Bacteria; p__Acidobacteria; c__Acidobacteriia; o__Acidobacteriales		OTU_8093	k__Bacteria; p__Bacteroidetes; c__Bacteroidia; o__Bacteroidales; f__Rikenellaceae; g__; s__		OTU_2422	k__Bacteria; p__Firmicutes; c__Clostridia; o__Clostridiales; f__Lachnospiraceae		OTU_8672	k__Bacteria		OTU_3689	k__Bacteria; p__Proteobacteria; c__Deltaproteobacteria		OTU_6192	k__Bacteria; p__Chloroflexi; c__Anaerolineae; o__Anaerolineales; f__Anaerolineaceae		OTU_9756	k__Bacteria; p__Proteobacteria; c__Gammaproteobacteria		OTU_7623	k__Bacteria		OTU_2057	k__Bacteria; p__Bacteroidetes; c__Bacteroidia; o__Cytophagales; f__Cyclobacteriaceae; g__Lunatimonas		OTU_8126	k__Bacteria; p__unidentified_Bacteria; c__unidentified_Bacteria; o__unidentified_Bacteria; f__unidentified_Bacteria		OTU_6111	k__Bacteria; p__Bacteroidetes; c__Bacteroidia; o__Bacteroidales; f__Porphyromonadaceae; g__Porphyromonas		OTU_1565	k__Bacteria; p__Bacteroidetes; c__Bacteroidia; o__Flavobacteriales; f__Flavobacteriaceae		OTU_8690	k__Bacteria; p__Proteobacteria; c__Deltaproteobacteria; o__Myxococcales; f__Sandaracinaceae		OTU_6290	k__Bacteria; p__Firmicutes; c__Erysipelotrichia; o__Erysipelotrichales; f__Erysipelotrichaceae
OTU_7	k__Bacteria; p__Cyanobacteria; c__unidentified_Cyanobacteria; o__unidentified_Cyanobacteria; f__unidentified_Cyanobacteria; g__unidentified_Cyanobacteria; s__Cercis_gigantea		OTU_4215	k__Bacteria; p__Bacteroidetes; c__Bacteroidia; o__Bacteroidales		OTU_2713	k__Bacteria; p__Planctomycetes; c__Planctomycetacia; o__unidentified_Planctomycetacia; f__Gemmataceae; g__; s__		OTU_8195	k__Bacteria; p__Bacteroidetes; c__Bacteroidia; o__Sphingobacteriales; f__Sphingobacteriaceae		OTU_2777	k__Bacteria; p__unidentified_Bacteria; c__unidentified_Bacteria; o__unidentified_Bacteria; f__unidentified_Bacteria; g__unidentified_Bacteria		OTU_9000	k__Bacteria; p__Proteobacteria; c__Gammaproteobacteria		OTU_3820	k__Bacteria; p__Bacteroidetes; c__Bacteroidia; o__Cytophagales; f__Microscillaceae		OTU_7017	k__Bacteria; p__Chloroflexi; c__Anaerolineae		OTU_10298	k__Bacteria; p__Proteobacteria; c__Alphaproteobacteria		OTU_7665	k__Bacteria; p__Proteobacteria; c__Deltaproteobacteria; o__Oligoflexales; f__Oligoflexaceae; g__; s__		OTU_2296	k__Bacteria; p__Tenericutes; c__Mollicutes; o__Acholeplasmatales; f__Acholeplasmataceae; g__Acholeplasma		OTU_8651	k__Bacteria; p__unidentified_Bacteria; c__unidentified_Bacteria; o__unidentified_Bacteria; f__unidentified_Bacteria; g__unidentified_Bacteria		OTU_6119	k__Bacteria; p__Proteobacteria; c__Deltaproteobacteria; o__Myxococcales		OTU_1785	k__Bacteria; p__Tenericutes; c__Mollicutes; o__Mycoplasmatales; f__Mycoplasmataceae; g__Mycoplasma; s__Mycoplasma_hyorhinis		OTU_9035	k__Bacteria		OTU_6497	k__Bacteria; p__Firmicutes; c__Clostridia; o__Clostridiales; f__Ruminococcaceae
OTU_8	k__Bacteria; p__Proteobacteria; c__Deltaproteobacteria; o__Myxococcales; f__; g__; s__		OTU_4289	k__Bacteria; p__Firmicutes; c__Clostridia; o__Clostridiales; f__Ruminococcaceae; g__unidentified_Ruminococcaceae		OTU_2759	k__Bacteria; p__Chloroflexi; c__Ktedonobacteria; o__Ktedonobacterales; f__; g__; s__		OTU_9129	k__Bacteria		OTU_2883	k__Bacteria; p__Bacteroidetes; c__Bacteroidia; o__Bacteroidales; f__Prevotellaceae; g__Alloprevotella		OTU_9134	k__Bacteria; p__Firmicutes; c__Clostridia; o__Clostridiales; f__Ruminococcaceae; g__unidentified_Ruminococcaceae		OTU_4587	k__Bacteria; p__Bacteroidetes; c__Bacteroidia; o__Cytophagales		OTU_7302	k__Bacteria		OTU_10471	k__Bacteria		OTU_7862	k__Bacteria		OTU_2656	k__Bacteria; p__Tenericutes; c__Mollicutes; o__Acholeplasmatales; f__Acholeplasmataceae; g__Acholeplasma		OTU_8670	k__Bacteria; p__Chloroflexi; c__Chloroflexia; o__Chloroflexales; f__Roseiflexaceae; g__; s__		OTU_6128	k__Bacteria; p__Bacteroidetes; c__Bacteroidia; o__Sphingobacteriales; f__; g__; s__		OTU_1796	k__Bacteria; p__Tenericutes; c__Mollicutes; o__; f__; g__; s__		OTU_9068	k__Bacteria		OTU_6535	k__Bacteria; p__Proteobacteria; c__Gammaproteobacteria; o__Alteromonadales; f__Idiomarinaceae; g__Idiomarina
OTU_9	k__Bacteria; p__Proteobacteria; c__Alphaproteobacteria; o__Rhizobiales; f__Xanthobacteraceae		OTU_4603	k__Bacteria; p__Bacteroidetes; c__Bacteroidia; o__Bacteroidales; f__Muribaculaceae; g__Muribaculum; s__Parabacteroides_sp_YL27		OTU_2811	k__Bacteria		OTU_9130	k__Bacteria		OTU_4001	k__Bacteria; p__Firmicutes; c__Clostridia; o__Clostridiales; f__Lachnospiraceae		OTU_9196	k__Bacteria; p__Proteobacteria; c__Deltaproteobacteria; o__Desulfovibrionales; f__Desulfovibrionaceae; g__Desulfovibrio		OTU_5076	k__Bacteria; p__Bacteroidetes; c__Bacteroidia		OTU_8245	k__Bacteria; p__Rokubacteria; c__; o__; f__; g__; s__		OTU_10497	k__Bacteria; p__Proteobacteria		OTU_8158	k__Bacteria		OTU_2724	k__Bacteria		OTU_8768	k__Bacteria; p__Cyanobacteria; c__unidentified_Cyanobacteria; o__Nostocales; f__Coleofasciculaceae; g__; s__		OTU_6346	k__Bacteria; p__Actinobacteria; c__Thermoleophilia; o__Solirubrobacterales; f__Solirubrobacteraceae		OTU_1862	k__Bacteria; p__Bacteroidetes; c__Bacteroidia; o__Bacteroidales; f__Muribaculaceae; g__; s__		OTU_9400	k__Bacteria; p__Proteobacteria; c__Deltaproteobacteria		OTU_6635	k__Bacteria; p__Planctomycetes; c__Planctomycetacia; o__unidentified_Planctomycetacia; f__unidentified_Planctomycetacia; g__Pirellula; s__
OTU_10	k__Bacteria; p__Proteobacteria; c__Alphaproteobacteria; o__unidentified_Alphaproteobacteria; f__unidentified_Alphaproteobacteria; g__Dongia; s__		OTU_4648	k__Bacteria; p__Bacteroidetes; c__Bacteroidia		OTU_2906	k__Bacteria; p__Chloroflexi; c__Ktedonobacteria; o__Ktedonobacterales; f__Ktedonobacteraceae; g__; s__		OTU_9261	k__Bacteria; p__Armatimonadetes; c__Fimbriimonadia; o__Fimbriimonadales; f__Fimbriimonadaceae; g__Fimbriimonas; s__		OTU_4030	k__Bacteria; p__Spirochaetes; c__Spirochaetia; o__Spirochaetales; f__Spirochaetaceae; g__unidentified_Spirochaetaceae		OTU_10165	k__Bacteria; p__Elusimicrobia		OTU_5736	k__Bacteria; p__Proteobacteria; c__Alphaproteobacteria; o__unidentified_Alphaproteobacteria		OTU_8510	k__Bacteria; p__Proteobacteria; c__Deltaproteobacteria; o__Myxococcales; f__Haliangiaceae; g__Haliangium; s__		OTU_10515	k__Bacteria; p__Proteobacteria; c__Deltaproteobacteria; o__Oligoflexales; f__; g__; s__		OTU_8498	k__Bacteria; p__Planctomycetes; c__Planctomycetacia; o__unidentified_Planctomycetacia; f__Gemmataceae; g__Fimbriiglobus; s__		OTU_2789	k__Bacteria; p__Spirochaetes; c__Spirochaetia; o__Spirochaetales; f__Spirochaetaceae		OTU_8815	k__Bacteria; p__Bacteroidetes; c__Bacteroidia; o__Chitinophagales; f__Chitinophagaceae		OTU_6370	k__Bacteria; p__Chloroflexi; c__Anaerolineae; o__Anaerolineales; f__Anaerolineaceae; g__; s__		OTU_2168	k__Bacteria; p__Bacteroidetes; c__Bacteroidia; o__Cytophagales; f__Cyclobacteriaceae; g__Algoriphagus		OTU_9502	k__Bacteria; p__Proteobacteria; c__Deltaproteobacteria; o__Oligoflexales; f__unidentified_Oligoflexales; g__unidentified_Oligoflexales		OTU_6844	k__Bacteria; p__unidentified_Bacteria; c__unidentified_Bacteria; o__Campylobacterales; f__Helicobacteraceae
OTU_11	k__Bacteria; p__Rokubacteria; c__; o__; f__; g__; s__		OTU_4731	k__Bacteria		OTU_2950	k__Bacteria; p__Spirochaetes; c__Spirochaetia; o__Spirochaetales; f__Spirochaetaceae; g__unidentified_Spirochaetaceae		OTU_9316	k__Bacteria; p__Proteobacteria; c__Gammaproteobacteria		OTU_4518	k__Bacteria; p__Proteobacteria; c__Alphaproteobacteria; o__unidentified_Alphaproteobacteria; f__Acetobacteraceae		OTU_10518	k__Bacteria; p__Chloroflexi; c__Anaerolineae; o__Anaerolineales; f__Anaerolineaceae; g__; s__		OTU_5811	k__Bacteria; p__Bacteroidetes; c__Bacteroidia; o__Chitinophagales; f__Saprospiraceae		OTU_8850	k__Bacteria; p__Firmicutes; c__Clostridia; o__Clostridiales; f__Ruminococcaceae		OTU_10574	k__Bacteria		OTU_8506	k__Bacteria; p__Proteobacteria; c__Deltaproteobacteria		OTU_2829	k__Bacteria; p__Bacteroidetes; c__Bacteroidia; o__Bacteroidales; f__; g__; s__		OTU_8931	k__Bacteria; p__Proteobacteria; c__Alphaproteobacteria; o__Sphingomonadales; f__Sphingomonadaceae; g__Sphingomonas; s__Sphingomonas_sp_PR090111-T3T-6A		OTU_6395	k__Bacteria		OTU_2230	k__Bacteria; p__Proteobacteria; c__Gammaproteobacteria; o__Oceanospirillales; f__Litoricolaceae; g__Litoricola; s__		OTU_9849	k__Bacteria		OTU_7283	k__Bacteria; p__Bacteroidetes; c__Bacteroidia; o__Bacteroidales; f__Prolixibacteraceae; g__; s__
OTU_12	k__Bacteria; p__Proteobacteria; c__Gammaproteobacteria; o__unidentified_Gammaproteobacteria; f__Nitrosomonadaceae; g__; s__		OTU_4789	k__Bacteria; p__Firmicutes; c__Bacilli; o__Bacillales; f__Bacillaceae		OTU_3029	k__Bacteria; p__Spirochaetes; c__Spirochaetia; o__Spirochaetales; f__Spirochaetaceae; g__unidentified_Spirochaetaceae		OTU_9792	k__Bacteria; p__Proteobacteria; c__Alphaproteobacteria; o__Rickettsiales		OTU_5294	k__Bacteria; p__Chloroflexi; c__Ktedonobacteria; o__Ktedonobacterales; f__; g__; s__		OTU_10532	k__Bacteria; p__Firmicutes; c__Clostridia; o__Clostridiales		OTU_6037	k__Bacteria; p__Proteobacteria; c__Deltaproteobacteria		OTU_8980	k__Bacteria; p__Planctomycetes; c__Phycisphaerae		OTU_10707	k__Bacteria; p__Firmicutes; c__Clostridia; o__Clostridiales		OTU_8916	k__Bacteria; p__Proteobacteria		OTU_2932	k__Bacteria; p__Firmicutes; c__Clostridia; o__Clostridiales; f__Lachnospiraceae		OTU_9155	k__Bacteria; p__Proteobacteria; c__Deltaproteobacteria		OTU_6715	k__Bacteria; p__Proteobacteria; c__Gammaproteobacteria		OTU_2270	k__Bacteria; p__Cyanobacteria; c__unidentified_Cyanobacteria; o__unidentified_Cyanobacteria; f__unidentified_Cyanobacteria; g__unidentified_Cyanobacteria; s__Virgulinella_fragilis		OTU_9906	k__Bacteria; p__Candidatus_Woesebacteria		OTU_7292	k__Bacteria; p__Cyanobacteria
OTU_13	k__Bacteria; p__Bacteroidetes; c__Bacteroidia; o__Chitinophagales; f__Chitinophagaceae; g__Ferruginibacter; s__		OTU_4802	k__Bacteria; p__Bacteroidetes; c__Bacteroidia; o__Bacteroidales; f__Muribaculaceae; g__; s__		OTU_3044	k__Bacteria; p__Firmicutes; c__Bacilli; o__Bacillales; f__Paenibacillaceae; g__Brevibacillus		OTU_10356	k__Bacteria; p__Planctomycetes; c__Planctomycetacia; o__unidentified_Planctomycetacia; f__Gemmataceae; g__; s__		OTU_5944	k__Bacteria; p__Proteobacteria; c__Alphaproteobacteria; o__unidentified_Alphaproteobacteria; f__unidentified_Alphaproteobacteria; g__unidentified_Alphaproteobacteria		OTU_10639	k__Bacteria; p__Proteobacteria; c__Alphaproteobacteria		OTU_6110	k__Bacteria		OTU_9113	k__Bacteria; p__Candidatus_Woesebacteria; c__unidentified_Candidatus_Woesebacteria; o__unidentified_Candidatus_Woesebacteria; f__unidentified_Candidatus_Woesebacteria; g__unidentified_Candidatus_Woesebacteria		OTU_10898	k__Bacteria; p__unidentified_Bacteria; c__unidentified_Bacteria; o__unidentified_Bacteria; f__unidentified_Bacteria; g__unidentified_Bacteria		OTU_8960	k__Bacteria; p__Chloroflexi; c__Anaerolineae		OTU_3107	k__Bacteria; p__Actinobacteria; c__unidentified_Actinobacteria; o__Propionibacteriales; f__Propionibacteriaceae; g__Raineyella; s__		OTU_9352	k__Bacteria; p__Firmicutes; c__Clostridia; o__Clostridiales; f__unidentified_Clostridiales; g__unidentified_Clostridiales; s__Neofamilia_massiliensis		OTU_6777	k__Bacteria; p__unidentified_Bacteria; c__unidentified_Bacteria; o__unidentified_Bacteria; f__unidentified_Bacteria; g__unidentified_Bacteria		OTU_2299	k__Bacteria; p__Firmicutes; c__Clostridia; o__Clostridiales; f__Lachnospiraceae; g__unidentified_Lachnospiraceae; s__[Clostridium]_colinum		OTU_10292	k__Bacteria; p__Chloroflexi; c__Dehalococcoidia; o__; f__; g__; s__		OTU_7313	k__Bacteria; p__Proteobacteria; c__Alphaproteobacteria
OTU_14	k__Bacteria; p__Firmicutes; c__Bacilli; o__Bacillales		OTU_5314	k__Bacteria; p__Firmicutes; c__Clostridia; o__Clostridiales; f__unidentified_Clostridiales; g__unidentified_Clostridiales		OTU_3187	k__Bacteria; p__Bacteroidetes; c__Bacteroidia; o__Bacteroidales; f__Rikenellaceae; g__; s__		OTU_10397	k__Bacteria		OTU_6228	k__Bacteria; p__Bacteroidetes; c__Bacteroidia; o__Bacteroidales; f__Prevotellaceae; g__; s__		OTU_10739	k__Bacteria; p__Firmicutes; c__Clostridia; o__Clostridiales; f__Ruminococcaceae		OTU_6150	k__Bacteria; p__Proteobacteria; c__Alphaproteobacteria; o__Caulobacterales; f__Caulobacteraceae; g__Asticcacaulis; s__		OTU_9670	k__Bacteria; p__Proteobacteria; c__Alphaproteobacteria; o__unidentified_Alphaproteobacteria; f__Acetobacteraceae; g__Roseomonas		OTU_11083	k__Bacteria; p__Verrucomicrobia; c__Verrucomicrobiae; o__Verrucomicrobiales; f__Verrucomicrobiaceae		OTU_9106	k__Bacteria; p__Gemmatimonadetes; c__; o__; f__; g__; s__		OTU_3318	k__Bacteria; p__Chloroflexi; c__Anaerolineae; o__Anaerolineales; f__Anaerolineaceae; g__Anaerolinea; s__		OTU_9369	k__Bacteria; p__Proteobacteria; c__Alphaproteobacteria		OTU_6798	k__Bacteria; p__Spirochaetes; c__Spirochaetia; o__Spirochaetales; f__Spirochaetaceae; g__unidentified_Spirochaetaceae		OTU_2345	k__Bacteria; p__Proteobacteria; c__Gammaproteobacteria		OTU_10697	k__Bacteria		OTU_7780	k__Bacteria; p__Proteobacteria; c__Alphaproteobacteria; o__Rhodobacterales; f__Rhodobacteraceae; g__Roseovarius; s__Roseovarius_aestuarii
OTU_15	k__Bacteria; p__Proteobacteria; c__Gammaproteobacteria; o__Xanthomonadales; f__Xanthomonadaceae; g__Stenotrophomonas		OTU_5476	k__Bacteria; p__Firmicutes; c__Clostridia; o__Clostridiales; f__Lachnospiraceae		OTU_3238	k__Bacteria; p__Planctomycetes; c__Planctomycetacia; o__unidentified_Planctomycetacia; f__Gemmataceae; g__; s__		OTU_10576	k__Bacteria		OTU_6759	k__Bacteria		OTU_10772	k__Bacteria; p__Bacteroidetes; c__Bacteroidia; o__Cytophagales; f__Cyclobacteriaceae		OTU_6273	k__Bacteria; p__Firmicutes; c__Bacilli; o__Bacillales; f__Paenibacillaceae; g__Paenibacillus		OTU_9994	k__Bacteria; p__unidentified_Bacteria; c__unidentified_Bacteria; o__Campylobacterales; f__Helicobacteraceae; g__Helicobacter; s__Helicobacter_hepaticus		OTU_11147	k__Bacteria		OTU_9202	k__Bacteria; p__Actinobacteria; c__Acidimicrobiia		OTU_3320	k__Bacteria; p__Proteobacteria; c__Alphaproteobacteria; o__Rhizobiales; f__Hyphomicrobiaceae; g__Filomicrobium		OTU_9482	k__Bacteria		OTU_7095	k__Bacteria; p__Bacteroidetes; c__Ignavibacteria; o__; f__; g__; s__		OTU_2376	k__Bacteria; p__Bacteroidetes; c__Bacteroidia; o__Bacteroidales; f__Prevotellaceae		OTU_10821	k__Bacteria		OTU_7886	k__Bacteria; p__Cyanobacteria; c__unidentified_Cyanobacteria; o__unidentified_Cyanobacteria; f__unidentified_Cyanobacteria; g__unidentified_Cyanobacteria; s__Nicotiana_tomentosiformis
OTU_16	k__Bacteria; p__Proteobacteria; c__Gammaproteobacteria; o__unidentified_Gammaproteobacteria; f__Burkholderiaceae; g__Ralstonia; s__Ralstonia_pickettii		OTU_5478	k__Bacteria; p__Planctomycetes; c__Planctomycetacia; o__; f__; g__; s__		OTU_3461	k__Archaea; p__Euryarchaeota; c__Thermoplasmata		OTU_10750	k__Bacteria; p__Planctomycetes; c__Planctomycetacia; o__unidentified_Planctomycetacia; f__Gemmataceae		OTU_7118	k__Bacteria; p__Bacteroidetes; c__Bacteroidia; o__Bacteroidales; f__Muribaculaceae; g__; s__		OTU_10808	k__Bacteria; p__Proteobacteria; c__Gammaproteobacteria; o__Beggiatoales; f__Beggiatoaceae; g__; s__		OTU_6313	k__Bacteria; p__Cyanobacteria; c__unidentified_Cyanobacteria; o__unidentified_Cyanobacteria		OTU_10147	k__Bacteria		OTU_11195	k__Bacteria; p__Proteobacteria; c__Gammaproteobacteria; o__unidentified_Gammaproteobacteria; f__unidentified_Gammaproteobacteria; g__Candidatus_Berkiella; s__		OTU_9417	k__Bacteria		OTU_3493	k__Bacteria; p__Firmicutes; c__Clostridia; o__Clostridiales; f__unidentified_Clostridiales		OTU_9602	k__Bacteria		OTU_7285	k__Bacteria; p__Proteobacteria		OTU_2402	k__Bacteria; p__Proteobacteria; c__Gammaproteobacteria; o__Xanthomonadales		OTU_10842	k__Bacteria; p__Verrucomicrobia; c__Verrucomicrobiae; o__Opitutales; f__Puniceicoccaceae		OTU_7998	k__Bacteria; p__Tenericutes; c__Mollicutes; o__Mycoplasmatales; f__Mycoplasmataceae; g__Mycoplasma; s__bacterium_WH8-10
OTU_17	k__Bacteria; p__Proteobacteria; c__Deltaproteobacteria; o__Myxococcales; f__Myxococcaceae; g__; s__		OTU_5481	k__Bacteria; p__Chloroflexi; c__Dehalococcoidia; o__; f__; g__; s__		OTU_3462	k__Bacteria; p__Chloroflexi; c__Ktedonobacteria; o__Ktedonobacterales; f__; g__; s__		OTU_10788	k__Bacteria; p__Candidatus_Collierbacteria		OTU_7334	k__Bacteria; p__Chloroflexi; c__Ktedonobacteria; o__Ktedonobacterales; f__; g__; s__		OTU_11122	k__Bacteria; p__Actinobacteria; c__unidentified_Actinobacteria		OTU_6762	k__Bacteria; p__Cyanobacteria; c__unidentified_Cyanobacteria; o__unidentified_Cyanobacteria; f__unidentified_Cyanobacteria; g__unidentified_Cyanobacteria		OTU_10265	k__Bacteria		OTU_11301	k__Bacteria; p__Firmicutes; c__Clostridia; o__Clostridiales; f__Lachnospiraceae; g__unidentified_Lachnospiraceae; s__Acetivibrio_ethanolgignens		OTU_9486	k__Bacteria; p__Proteobacteria		OTU_3583	k__Bacteria		OTU_9752	k__Bacteria; p__Firmicutes; c__Bacilli; o__Lactobacillales; f__Lactobacillaceae; g__Lactobacillus		OTU_7286	k__Bacteria; p__Gracilibacteria; c__; o__; f__; g__; s__		OTU_2448	k__Bacteria; p__Verrucomicrobia; c__Verrucomicrobiae; o__Verrucomicrobiales; f__Akkermansiaceae; g__Akkermansia; s__		OTU_11088	k__Bacteria; p__Actinobacteria; c__Thermoleophilia; o__Gaiellales; f__; g__; s__		OTU_8177	k__Bacteria; p__Proteobacteria
OTU_18	k__Bacteria; p__Actinobacteria; c__unidentified_Actinobacteria; o__Micrococcales; f__Intrasporangiaceae		OTU_5502	k__Bacteria; p__Bacteroidetes; c__Bacteroidia; o__Bacteroidales; f__Rikenellaceae; g__Millionella; s__Millionella_massiliensis		OTU_3638	k__Bacteria; p__Bacteroidetes; c__Bacteroidia; o__Bacteroidales; f__Muribaculaceae; g__; s__		OTU_11022	k__Bacteria; p__Actinobacteria; c__unidentified_Actinobacteria; o__Corynebacteriales; f__Corynebacteriaceae; g__unidentified_Corynebacteriaceae; s__Corynebacterium_kroppenstedtii		OTU_7488	k__Bacteria; p__unidentified_Bacteria; c__unidentified_Bacteria; o__unidentified_Bacteria; f__unidentified_Bacteria; g__unidentified_Bacteria		OTU_11252	k__Bacteria		OTU_6839	k__Bacteria; p__Chloroflexi; c__Anaerolineae; o__Anaerolineales; f__Anaerolineaceae; g__Longilinea; s__		OTU_10565	k__Bacteria; p__Verrucomicrobia; c__Verrucomicrobiae; o__Opitutales; f__Opitutaceae		OTU_11318	k__Bacteria		OTU_9490	k__Bacteria; p__Bacteroidetes; c__Bacteroidia; o__Bacteroidales; f__Prevotellaceae; g__unidentified_Prevotellaceae; s__Prevotella_sp_oral_taxon_317		OTU_3612	k__Bacteria; p__Armatimonadetes; c__Fimbriimonadia; o__Fimbriimonadales; f__Fimbriimonadaceae; g__; s__		OTU_9766	k__Bacteria; p__Acidobacteria; c__unidentified_Acidobacteria; o__unidentified_Acidobacteria; f__unidentified_Acidobacteria; g__unidentified_Acidobacteria		OTU_7679	k__Bacteria; p__Proteobacteria		OTU_2502	k__Bacteria; p__Proteobacteria; c__Deltaproteobacteria; o__Desulfobacterales; f__Desulfobulbaceae		OTU_11105	k__Bacteria; p__Verrucomicrobia; c__Verrucomicrobiae; o__Opitutales; f__Opitutaceae		OTU_8278	k__Bacteria; p__Cyanobacteria; c__unidentified_Cyanobacteria
OTU_19	k__Bacteria; p__Acidobacteria; c__Holophagae; o__; f__; g__; s__		OTU_5600	k__Bacteria; p__Bacteroidetes; c__Bacteroidia; o__Bacteroidales; f__Porphyromonadaceae; g__Porphyromonas		OTU_3701	k__Bacteria; p__Proteobacteria		OTU_11055	k__Bacteria; p__unidentified_Bacteria; c__unidentified_Bacteria; o__unidentified_Bacteria; f__unidentified_Bacteria		OTU_8146	k__Bacteria; p__Bacteroidetes; c__Bacteroidia		OTU_11615	k__Bacteria; p__Chloroflexi; c__Ktedonobacteria; o__Ktedonobacterales; f__Ktedonobacteraceae; g__; s__		OTU_6890	k__Bacteria; p__Melainabacteria; c__unidentified_Melainabacteria; o__Caenarcaniphilales; f__; g__; s__		OTU_10714	k__Bacteria; p__Candidatus_Magasanikbacteria		OTU_11411	k__Bacteria; p__Planctomycetes; c__Planctomycetacia; o__unidentified_Planctomycetacia; f__Gemmataceae; g__; s__		OTU_9492	k__Bacteria		OTU_3794	k__Bacteria; p__Actinobacteria; c__Acidimicrobiia		OTU_9891	k__Bacteria		OTU_7907	k__Bacteria; p__Tenericutes; c__Mollicutes; o__Mycoplasmatales; f__Mycoplasmataceae; g__Mycoplasma; s__Mycoplasma_hominis		OTU_2530	k__Bacteria; p__Bacteroidetes; c__Bacteroidia; o__Bacteroidales; f__Rikenellaceae; g__; s__		OTU_11187	k__Bacteria; p__Chlamydiae; c__unidentified_Chlamydiae; o__Chlamydiales; f__Parachlamydiaceae; g__Neochlamydia; s__endosymbiont_of_Naegleria_clarki		OTU_8583	k__Bacteria; p__Firmicutes; c__Clostridia; o__Clostridiales; f__Lachnospiraceae
OTU_20	k__Bacteria; p__Firmicutes; c__Bacilli; o__Lactobacillales; f__Lactobacillaceae; g__Lactobacillus; s__Lactobacillus_gasseri		OTU_5664	k__Bacteria; p__Chlamydiae; c__unidentified_Chlamydiae; o__Chlamydiales; f__Simkaniaceae; g__; s__		OTU_3723	k__Bacteria; p__Chloroflexi; c__Ktedonobacteria; o__Ktedonobacterales; f__Ktedonobacteraceae; g__; s__		OTU_11087	k__Bacteria; p__Chlamydiae; c__unidentified_Chlamydiae; o__Chlamydiales		OTU_8618	k__Bacteria; p__Planctomycetes; c__Planctomycetacia; o__unidentified_Planctomycetacia; f__Gemmataceae; g__; s__		OTU_11656	k__Bacteria		OTU_6928	k__Bacteria; p__Cyanobacteria; c__unidentified_Cyanobacteria; o__unidentified_Cyanobacteria; f__Leptolyngbyaceae; g__; s__		OTU_10920	k__Bacteria; p__Proteobacteria; c__Gammaproteobacteria; o__unidentified_Gammaproteobacteria; f__Nitrosomonadaceae; g__Nitrosomonas; s__Nitrosomonas_oligotropha		OTU_11422	k__Bacteria; p__Proteobacteria		OTU_9705	k__Bacteria; p__Actinobacteria; c__Acidimicrobiia		OTU_3849	k__Bacteria; p__Spirochaetes; c__Spirochaetia; o__Spirochaetales; f__Spirochaetaceae; g__unidentified_Spirochaetaceae		OTU_9950	k__Bacteria; p__Proteobacteria; c__Gammaproteobacteria		OTU_7927	k__Bacteria; p__Bacteroidetes; c__Bacteroidia; o__Flavobacteriales; f__Flavobacteriaceae; g__Gilvibacter; s__Gilvibacter_sediminis		OTU_2650	k__Bacteria; p__Proteobacteria; c__Gammaproteobacteria; o__Aeromonadales; f__Succinivibrionaceae; g__Succinivibrio; s__		OTU_11957	k__Bacteria; p__Proteobacteria; c__Alphaproteobacteria		OTU_8668	k__Bacteria; p__Bacteroidetes; c__Bacteroidia; o__Bacteroidales; f__Muribaculaceae; g__unidentified_Muribaculaceae; s__Porphyromonadaceae_bacterium_C941
OTU_21	k__Bacteria; p__Bacteroidetes; c__Bacteroidia; o__Cytophagales; f__Microscillaceae; g__Chryseolinea; s__		OTU_5691	k__Bacteria; p__Bacteroidetes; c__Bacteroidia; o__Bacteroidales		OTU_3728	k__Bacteria; p__Firmicutes; c__Erysipelotrichia; o__Erysipelotrichales; f__Erysipelotrichaceae; g__Erysipelatoclostridium; s__		OTU_11405	k__Bacteria; p__Planctomycetes		OTU_9546	k__Bacteria; p__Firmicutes; c__Clostridia; o__Clostridiales; f__Ruminococcaceae; g__Acetanaerobacterium; s__		OTU_11698	k__Bacteria; p__Proteobacteria		OTU_7138	k__Bacteria		OTU_10970	k__Bacteria; p__Proteobacteria; c__Deltaproteobacteria; o__Myxococcales		OTU_11428	k__Bacteria; p__Bacteroidetes; c__Bacteroidia		OTU_9712	k__Bacteria; p__Proteobacteria; c__Alphaproteobacteria; o__Rickettsiales; f__unidentified_Rickettsiales; g__unidentified_Rickettsiales; s__		OTU_3870	k__Bacteria; p__Firmicutes; c__Clostridia; o__Clostridiales; f__unidentified_Clostridiales; g__Soehngenia; s__		OTU_9964	k__Bacteria		OTU_7938	k__Bacteria; p__Bacteroidetes; c__Ignavibacteria; o__Ignavibacteriales; f__Ignavibacteriaceae; g__Ignavibacterium		OTU_2718	k__Bacteria; p__Bacteroidetes; c__Bacteroidia; o__Cytophagales		OTU_12181	k__Bacteria; p__Armatimonadetes; c__; o__; f__; g__; s__		OTU_8757	k__Bacteria; p__Cyanobacteria; c__unidentified_Cyanobacteria; o__unidentified_Cyanobacteria; f__unidentified_Cyanobacteria; g__unidentified_Cyanobacteria
OTU_22	k__Bacteria; p__Verrucomicrobia; c__Verrucomicrobiae; o__Chthoniobacterales; f__Chthoniobacteraceae; g__Candidatus_Udaeobacter; s__		OTU_5799	k__Bacteria; p__Bacteroidetes; c__Bacteroidia; o__Bacteroidales; f__Barnesiellaceae; g__Coprobacter; s__Coprobacter_secundus		OTU_3828	k__Bacteria; p__Firmicutes; c__Clostridia; o__Clostridiales; f__Ruminococcaceae; g__unidentified_Ruminococcaceae		OTU_11419	k__Bacteria; p__Proteobacteria; c__Deltaproteobacteria; o__Oligoflexales; f__; g__; s__		OTU_9578	k__Bacteria; p__Proteobacteria; c__Deltaproteobacteria; o__Myxococcales		OTU_11794	k__Bacteria; p__Proteobacteria; c__Gammaproteobacteria; o__unidentified_Gammaproteobacteria; f__Burkholderiaceae; g__unidentified_Burkholderiaceae		OTU_7141	k__Bacteria; p__Melainabacteria; c__unidentified_Melainabacteria; o__Caenarcaniphilales; f__; g__; s__		OTU_11418	k__Bacteria; p__Planctomycetes; c__Planctomycetacia; o__unidentified_Planctomycetacia; f__Gemmataceae; g__; s__		OTU_11549	k__Bacteria; p__Proteobacteria; c__Deltaproteobacteria; o__Oligoflexales; f__Oligoflexaceae; g__; s__		OTU_9845	k__Bacteria; p__Proteobacteria		OTU_3944	k__Bacteria; p__Firmicutes; c__Erysipelotrichia; o__Erysipelotrichales; f__Erysipelotrichaceae		OTU_10030	k__Bacteria; p__Proteobacteria		OTU_8248	k__Bacteria; p__Proteobacteria; c__Deltaproteobacteria; o__Oligoflexales; f__Oligoflexaceae; g__; s__		OTU_2855	k__Bacteria; p__Actinobacteria; c__Thermoleophilia; o__Gaiellales; f__; g__; s__		OTU_12394	k__Bacteria; p__Gracilibacteria		OTU_8977	k__Bacteria; p__Cyanobacteria; c__unidentified_Cyanobacteria; o__unidentified_Cyanobacteria; f__unidentified_Cyanobacteria; g__unidentified_Cyanobacteria
OTU_23	k__Bacteria; p__Gemmatimonadetes; c__unidentified_Gemmatimonadetes; o__Gemmatimonadales; f__Gemmatimonadaceae; g__; s__		OTU_5873	k__Bacteria; p__Firmicutes; c__Clostridia; o__Clostridiales; f__Lachnospiraceae		OTU_3859	k__Bacteria; p__Chloroflexi; c__; o__; f__; g__; s__		OTU_11452	k__Bacteria; p__Gemmatimonadetes; c__; o__; f__; g__; s__		OTU_9725	k__Bacteria; p__Bacteroidetes; c__Bacteroidia; o__Sphingobacteriales; f__Sphingobacteriaceae; g__Sphingobacterium		OTU_11812	k__Bacteria; p__unidentified_Bacteria; c__unidentified_Bacteria; o__unidentified_Bacteria; f__unidentified_Bacteria; g__unidentified_Bacteria; s__Omnitrophica_WOR_2_bacterium_GWF2_38_59		OTU_7158	k__Bacteria; p__Proteobacteria; c__Deltaproteobacteria		OTU_11498	k__Bacteria; p__unidentified_Bacteria; c__unidentified_Bacteria; o__unidentified_Bacteria; f__unidentified_Bacteria; g__Candidatus_Babela; s__		OTU_11676	k__Bacteria		OTU_9889	k__Bacteria; p__Proteobacteria; c__Alphaproteobacteria; o__Caulobacterales; f__Caulobacteraceae		OTU_4036	k__Bacteria; p__Acidobacteria; c__Acidobacteriia; o__Acidobacteriales; f__; g__; s__		OTU_10068	k__Bacteria; p__Firmicutes; c__Bacilli; o__Bacillales; f__Paenibacillaceae; g__Paenibacillus		OTU_8312	k__Bacteria; p__Proteobacteria; c__Alphaproteobacteria; o__Kordiimonadales; f__Kordiimonadaceae; g__Kordiimonas; s__		OTU_2916	k__Bacteria; p__Proteobacteria; c__Alphaproteobacteria		OTU_12421	k__Bacteria; p__Proteobacteria; c__Deltaproteobacteria; o__Oligoflexales; f__Oligoflexaceae; g__; s__		OTU_9010	k__Bacteria; p__unidentified_Bacteria; c__unidentified_Bacteria; o__unidentified_Bacteria; f__unidentified_Bacteria; g__unidentified_Bacteria
OTU_24	k__Bacteria; p__Bacteroidetes; c__Bacteroidia; o__Chitinophagales; f__Chitinophagaceae; g__Terrimonas; s__		OTU_5912	k__Bacteria; p__Firmicutes; c__Clostridia; o__Clostridiales; f__Lachnospiraceae		OTU_3913	k__Bacteria; p__Chloroflexi; c__Ktedonobacteria; o__Ktedonobacterales; f__Ktedonobacteraceae; g__; s__		OTU_11453	k__Bacteria; p__Proteobacteria		OTU_9800	k__Bacteria; p__Bacteroidetes; c__Bacteroidia; o__Bacteroidales; f__Muribaculaceae; g__; s__		OTU_11851	k__Bacteria		OTU_7209	k__Bacteria; p__Firmicutes; c__Clostridia; o__Clostridiales; f__unidentified_Clostridiales; g__unidentified_Clostridiales		OTU_11678	k__Bacteria		OTU_11681	k__Bacteria; p__Spirochaetes; c__unidentified_Spirochaetes; o__unidentified_Spirochaetes; f__Leptospiraceae; g__Leptospira		OTU_9902	k__Bacteria; p__Bacteroidetes; c__Ignavibacteria; o__; f__; g__; s__		OTU_4150	k__Bacteria; p__Actinobacteria; c__Acidimicrobiia; o__; f__; g__; s__		OTU_10306	k__Bacteria; p__Elusimicrobia		OTU_8534	k__Bacteria; p__Bacteroidetes; c__Bacteroidia; o__Flavobacteriales; f__Flavobacteriaceae; g__Aquibacter; s__		OTU_2938	k__Bacteria; p__Actinobacteria; c__unidentified_Actinobacteria		OTU_12430	k__Bacteria; p__Proteobacteria; c__Gammaproteobacteria		OTU_9189	k__Bacteria; p__Proteobacteria; c__Gammaproteobacteria; o__unidentified_Gammaproteobacteria; f__Burkholderiaceae; g__Sutterella
OTU_25	k__Bacteria; p__Rokubacteria; c__; o__; f__; g__; s__		OTU_5952	k__Bacteria; p__Firmicutes; c__Clostridia; o__Clostridiales; f__Ruminococcaceae		OTU_3927	k__Bacteria		OTU_11628	k__Bacteria; p__Firmicutes; c__Clostridia; o__Clostridiales		OTU_9868	k__Bacteria; p__Verrucomicrobia; c__Verrucomicrobiae		OTU_11905	k__Bacteria		OTU_7496	k__Bacteria; p__Proteobacteria; c__Alphaproteobacteria		OTU_12090	k__Bacteria		OTU_11991	k__Bacteria; p__Proteobacteria; c__Alphaproteobacteria		OTU_9970	k__Bacteria; p__Firmicutes; c__Bacilli; o__Bacillales; f__Paenibacillaceae; g__Paenibacillus		OTU_4255	k__Bacteria; p__Tenericutes; c__Mollicutes; o__Haloplasmatales; f__Haloplasmataceae; g__Haloplasma		OTU_10383	k__Bacteria; p__Proteobacteria; c__Deltaproteobacteria; o__Desulfuromonadales		OTU_8537	k__Bacteria; p__Gracilibacteria; c__Candidatus_Peribacteria; o__; f__; g__; s__		OTU_3095	k__Bacteria		OTU_12546	k__Bacteria; p__Actinobacteria; c__Acidimicrobiia		OTU_9224	k__Bacteria; p__Cyanobacteria; c__unidentified_Cyanobacteria; o__unidentified_Cyanobacteria; f__unidentified_Cyanobacteria; g__unidentified_Cyanobacteria
OTU_26	k__Bacteria; p__Latescibacteria; c__; o__; f__; g__; s__		OTU_5962	k__Bacteria; p__Cloacimonetes; c__; o__; f__; g__; s__		OTU_3982	k__Bacteria; p__Chloroflexi; c__Anaerolineae		OTU_11725	k__Bacteria; p__Chloroflexi; c__Chloroflexia; o__Kallotenuales; f__; g__; s__		OTU_10044	k__Bacteria; p__Bacteroidetes; c__Bacteroidia; o__Bacteroidales; f__Prevotellaceae; g__unidentified_Prevotellaceae; s__Prevotellaceae_bacterium_DJF_VR15		OTU_12007	k__Bacteria; p__Proteobacteria; c__Gammaproteobacteria		OTU_7951	k__Bacteria; p__Chloroflexi; c__Anaerolineae; o__; f__; g__; s__		OTU_12301	k__Bacteria		OTU_12001	k__Bacteria; p__Chloroflexi; c__Anaerolineae; o__; f__; g__; s__		OTU_10178	k__Bacteria; p__Chloroflexi; c__Anaerolineae		OTU_4291	k__Bacteria; p__Proteobacteria; c__Alphaproteobacteria; o__Micropepsales; f__Micropepsaceae; g__; s__		OTU_10433	k__Bacteria; p__Firmicutes; c__Clostridia; o__Clostridiales; f__Ruminococcaceae		OTU_8811	k__Bacteria; p__Proteobacteria; c__Gammaproteobacteria; o__unidentified_Gammaproteobacteria; f__Nitrosomonadaceae; g__unidentified_Nitrosomonadaceae		OTU_3149	k__Bacteria; p__Bacteroidetes; c__Bacteroidia; o__Chitinophagales; f__Chitinophagaceae; g__Flavisolibacter		OTU_12577	k__Bacteria		OTU_9241	k__Bacteria; p__Bacteroidetes; c__Bacteroidia; o__Bacteroidales; f__Marinifilaceae; g__Odoribacter
OTU_27	k__Bacteria; p__Acidobacteria; c__unidentified_Acidobacteria; o__unidentified_Acidobacteria; f__unidentified_Acidobacteria; g__unidentified_Acidobacteria; s__Acidobacteria_bacterium_WWH4		OTU_5981	k__Bacteria; p__Firmicutes; c__Negativicutes; o__Selenomonadales; f__Acidaminococcaceae; g__Acidaminococcus		OTU_4084	k__Bacteria		OTU_11752	k__Bacteria		OTU_10142	k__Bacteria; p__Chloroflexi; c__Ktedonobacteria; o__Ktedonobacterales; f__; g__; s__		OTU_12045	k__Bacteria; p__Planctomycetes; c__Planctomycetacia; o__unidentified_Planctomycetacia; f__Gemmataceae		OTU_8037	k__Bacteria; p__Proteobacteria; c__Deltaproteobacteria; o__Bdellovibrionales; f__Bacteriovoracaceae		OTU_12588	k__Bacteria; p__Gemmatimonadetes; c__unidentified_Gemmatimonadetes; o__Gemmatimonadales; f__Gemmatimonadaceae		OTU_12135	k__Bacteria; p__Proteobacteria; c__Gammaproteobacteria; o__unidentified_Gammaproteobacteria		OTU_10227	k__Bacteria; p__Proteobacteria; c__Deltaproteobacteria; o__Myxococcales		OTU_4322	k__Bacteria; p__Bacteroidetes; c__Bacteroidia; o__Bacteroidales; f__Bacteroidaceae; g__Bacteroides		OTU_10613	k__Bacteria; p__Planctomycetes; c__; o__; f__; g__; s__		OTU_9271	k__Bacteria; p__Bacteroidetes; c__Bacteroidia; o__Bacteroidales; f__Porphyromonadaceae; g__Porphyromonas; s__Porphyromonas_uenonis		OTU_3193	k__Bacteria; p__Proteobacteria; c__Deltaproteobacteria; o__Syntrophobacterales; f__Syntrophobacteraceae; g__; s__		OTU_12596	k__Bacteria		OTU_9332	k__Bacteria
OTU_28	k__Bacteria; p__Acidobacteria; c__unidentified_Acidobacteria; o__unidentified_Acidobacteria; f__unidentified_Acidobacteria; g__Stenotrophobacter		OTU_6109	k__Bacteria; p__Firmicutes; c__Clostridia; o__Clostridiales; f__Lachnospiraceae; g__unidentified_Lachnospiraceae; s__Clostridiales_bacterium_CHKCI001		OTU_4195	k__Bacteria		OTU_12108	k__Bacteria		OTU_10257	k__Bacteria; p__Proteobacteria; c__Alphaproteobacteria; o__unidentified_Alphaproteobacteria; f__Acetobacteraceae		OTU_12208	k__Bacteria		OTU_8038	k__Bacteria; p__Proteobacteria; c__Alphaproteobacteria		OTU_12701	k__Bacteria; p__Acidobacteria; c__unidentified_Acidobacteria; o__unidentified_Acidobacteria; f__unidentified_Acidobacteria; g__unidentified_Acidobacteria; s__Acidobacteria_bacterium_RBG_16_70_10		OTU_12166	k__Bacteria; p__Verrucomicrobia; c__Verrucomicrobiae; o__Methylacidiphilales; f__Methylacidiphilaceae; g__; s__		OTU_10253	k__Bacteria; p__Cyanobacteria; c__unidentified_Cyanobacteria; o__unidentified_Cyanobacteria; f__unidentified_Cyanobacteria; g__unidentified_Cyanobacteria		OTU_4457	k__Bacteria; p__Chloroflexi; c__Ktedonobacteria; o__Ktedonobacterales; f__; g__; s__		OTU_10614	k__Bacteria; p__Actinobacteria; c__Acidimicrobiia		OTU_9448	k__Bacteria; p__Proteobacteria; c__Alphaproteobacteria; o__Rhodospirillales; f__; g__; s__		OTU_3230	k__Bacteria; p__Proteobacteria; c__Alphaproteobacteria; o__unidentified_Alphaproteobacteria; f__Acetobacteraceae		OTU_12605	k__Bacteria; p__Proteobacteria; c__Alphaproteobacteria; o__Rickettsiales		OTU_9372	k__Bacteria; p__Proteobacteria; c__Deltaproteobacteria; o__unidentified_Deltaproteobacteria; f__unidentified_Deltaproteobacteria; g__unidentified_Deltaproteobacteria; s__SAR324_cluster_bacterium_SCGC_AB-629-O05
OTU_29	k__Bacteria; p__Bacteroidetes; c__Bacteroidia; o__Chitinophagales; f__Saprospiraceae; g__; s__		OTU_6156	k__Bacteria; p__Spirochaetes; c__Spirochaetia; o__Spirochaetales; f__Spirochaetaceae		OTU_4201	k__Bacteria; p__Firmicutes; c__Bacilli; o__Bacillales; f__Paenibacillaceae		OTU_12195	k__Bacteria		OTU_10258	k__Bacteria; p__Bacteroidetes; c__Bacteroidia; o__Bacteroidales; f__Prevotellaceae; g__; s__		OTU_12239	k__Bacteria; p__Chloroflexi; c__Anaerolineae; o__; f__; g__; s__		OTU_8073	k__Bacteria; p__Cyanobacteria; c__unidentified_Cyanobacteria; o__Nostocales		OTU_12708	k__Bacteria; p__Candidatus_Azambacteria; c__unidentified_Candidatus_Azambacteria; o__unidentified_Candidatus_Azambacteria; f__unidentified_Candidatus_Azambacteria; g__unidentified_Candidatus_Azambacteria		OTU_12179	k__Bacteria; p__Planctomycetes; c__Planctomycetacia; o__unidentified_Planctomycetacia; f__Isosphaeraceae; g__; s__		OTU_10267	k__Bacteria; p__Gemmatimonadetes; c__; o__; f__; g__; s__		OTU_4477	k__Bacteria; p__Bacteroidetes; c__Ignavibacteria; o__; f__; g__; s__		OTU_10692	k__Bacteria; p__Proteobacteria; c__Deltaproteobacteria; o__Myxococcales		OTU_9504	k__Bacteria; p__Planctomycetes; c__Phycisphaerae; o__Tepidisphaerales; f__; g__; s__		OTU_3401	k__Bacteria; p__Actinobacteria; c__Acidimicrobiia; o__; f__; g__; s__		OTU_13075	k__Bacteria		OTU_9457	k__Bacteria; p__Chlamydiae; c__unidentified_Chlamydiae; o__Chlamydiales; f__Simkaniaceae; g__; s__
OTU_30	k__Bacteria; p__Proteobacteria; c__Gammaproteobacteria; o__unidentified_Gammaproteobacteria; f__unidentified_Gammaproteobacteria; g__unidentified_Gammaproteobacteria; s__beta_proteobacterium_WWH154		OTU_6202	k__Bacteria; p__Planctomycetes; c__Phycisphaerae; o__Phycisphaerales; f__Phycisphaeraceae; g__; s__		OTU_4270	k__Bacteria; p__Actinobacteria; c__Thermoleophilia; o__Solirubrobacterales		OTU_12336	k__Bacteria; p__Bacteroidetes; c__Bacteroidia; o__Sphingobacteriales		OTU_10274	k__Bacteria; p__Bacteroidetes; c__Bacteroidia; o__Bacteroidales; f__Rikenellaceae; g__; s__		OTU_12246	k__Bacteria; p__Acidobacteria; c__Acidobacteriia; o__Solibacterales; f__unidentified_Solibacterales; g__Bryobacter; s__		OTU_8092	k__Bacteria; p__Proteobacteria		OTU_12714	k__Bacteria; p__Planctomycetes; c__Phycisphaerae; o__Phycisphaerales; f__Phycisphaeraceae; g__; s__		OTU_12223	k__Bacteria		OTU_10348	k__Bacteria; p__Proteobacteria		OTU_4483	k__Bacteria; p__Planctomycetes; c__Planctomycetacia; o__Planctomycetales		OTU_10809	k__Archaea; p__; c__; o__; f__; g__; s__		OTU_9513	k__Bacteria; p__Proteobacteria; c__Deltaproteobacteria; o__Oligoflexales; f__; g__; s__		OTU_3496	k__Bacteria; p__Actinobacteria; c__Acidimicrobiia; o__Actinomarinales; f__Actinomarinaceae; g__Candidatus_Actinomarina; s__		OTU_13121	k__Bacteria; p__Proteobacteria; c__Gammaproteobacteria; o__unidentified_Gammaproteobacteria		OTU_9594	k__Bacteria
OTU_31	k__Bacteria; p__Actinobacteria; c__Thermoleophilia; o__Gaiellales; f__; g__; s__		OTU_6204	k__Bacteria; p__Firmicutes; c__Erysipelotrichia; o__Erysipelotrichales; f__Erysipelotrichaceae		OTU_4344	k__Bacteria; p__Proteobacteria; c__Alphaproteobacteria; o__unidentified_Alphaproteobacteria; f__unidentified_Alphaproteobacteria		OTU_12372	k__Bacteria		OTU_10437	k__Bacteria; p__Proteobacteria; c__Gammaproteobacteria		OTU_12281	k__Bacteria		OTU_8645	k__Bacteria; p__Verrucomicrobia; c__Verrucomicrobiae		OTU_12721	k__Bacteria; p__Proteobacteria; c__Gammaproteobacteria		OTU_12269	k__Bacteria; p__Planctomycetes; c__Planctomycetacia; o__unidentified_Planctomycetacia; f__Gemmataceae; g__; s__		OTU_10447	k__Bacteria; p__Proteobacteria; c__Gammaproteobacteria; o__unidentified_Gammaproteobacteria		OTU_4537	k__Bacteria; p__Bacteroidetes; c__Bacteroidia; o__Bacteroidales; f__Rikenellaceae; g__; s__		OTU_10922	k__Bacteria; p__unidentified_Bacteria; c__unidentified_Bacteria; o__unidentified_Bacteria; f__unidentified_Bacteria; g__Candidatus_Omnitrophus; s__		OTU_9543	k__Bacteria		OTU_3595	k__Bacteria; p__Firmicutes; c__Erysipelotrichia; o__Erysipelotrichales; f__Erysipelotrichaceae; g__Candidatus_Stoquefichus; s__		OTU_13173	k__Bacteria		OTU_9651	k__Bacteria; p__Verrucomicrobia; c__Verrucomicrobiae; o__Verrucomicrobiales; f__Rubritaleaceae; g__Persicirhabdus; s__
OTU_32	k__Bacteria; p__Acidobacteria		OTU_6240	k__Bacteria; p__Actinobacteria		OTU_4524	k__Bacteria		OTU_12390	k__Bacteria; p__Chlamydiae; c__unidentified_Chlamydiae; o__Chlamydiales; f__Parachlamydiaceae		OTU_10849	k__Bacteria; p__Bacteroidetes; c__Bacteroidia; o__Cytophagales; f__Amoebophilaceae; g__Candidatus_Amoebophilus; s__		OTU_12357	k__Bacteria; p__Planctomycetes; c__Phycisphaerae; o__Phycisphaerales; f__Phycisphaeraceae; g__; s__		OTU_8794	k__Bacteria; p__Planctomycetes; c__Planctomycetacia; o__unidentified_Planctomycetacia; f__Gemmataceae; g__; s__		OTU_13064	k__Bacteria; p__Bacteroidetes; c__Bacteroidia; o__Chitinophagales; f__Chitinophagaceae; g__Taibaiella; s__		OTU_12327	k__Bacteria		OTU_10886	k__Bacteria		OTU_4569	k__Bacteria; p__Firmicutes; c__Clostridia; o__Clostridiales; f__Lachnospiraceae		OTU_10928	k__Bacteria; p__Firmicutes; c__Clostridia; o__Clostridiales; f__Lachnospiraceae; g__unidentified_Lachnospiraceae		OTU_9623	k__Bacteria; p__Firmicutes; c__Clostridia; o__Clostridiales; f__Ruminococcaceae; g__unidentified_Ruminococcaceae		OTU_3611	k__Bacteria; p__Firmicutes; c__Clostridia; o__Clostridiales; f__Lachnospiraceae		OTU_13387	k__Bacteria		OTU_9694	k__Bacteria; p__Proteobacteria
OTU_33	k__Bacteria; p__Proteobacteria; c__Gammaproteobacteria; o__Xanthomonadales; f__Xanthomonadaceae		OTU_6380	k__Bacteria; p__Actinobacteria; c__Acidimicrobiia		OTU_4583	k__Bacteria; p__Bacteroidetes; c__Bacteroidia; o__Bacteroidales; f__Prevotellaceae; g__Alloprevotella		OTU_12413	k__Archaea; p__; c__; o__; f__; g__; s__		OTU_11021	k__Bacteria; p__Bacteroidetes; c__Bacteroidia; o__Bacteroidales; f__Rikenellaceae		OTU_12375	k__Bacteria		OTU_8961	k__Bacteria; p__Proteobacteria		OTU_13088	k__Bacteria; p__Firmicutes		OTU_12331	k__Bacteria; p__Proteobacteria; c__Deltaproteobacteria; o__Bdellovibrionales; f__Bdellovibrionaceae; g__Bdellovibrio; s__		OTU_10911	k__Bacteria; p__Gemmatimonadetes; c__Longimicrobia; o__Longimicrobiales; f__Longimicrobiaceae; g__; s__		OTU_4712	k__Bacteria; p__Gemmatimonadetes; c__Longimicrobia; o__Longimicrobiales; f__Longimicrobiaceae; g__; s__		OTU_11288	k__Bacteria; p__Proteobacteria		OTU_9717	k__Bacteria; p__Proteobacteria		OTU_3649	k__Bacteria; p__Firmicutes; c__Clostridia; o__Clostridiales; f__Lachnospiraceae; g__Blautia; s__Lachnospiraceae_bacterium_615		OTU_13427	k__Bacteria; p__Chlamydiae; c__unidentified_Chlamydiae; o__Chlamydiales		OTU_9750	k__Bacteria; p__Verrucomicrobia; c__Verrucomicrobiae; o__Methylacidiphilales; f__Methylacidiphilaceae; g__; s__
OTU_34	k__Bacteria; p__Bacteroidetes; c__Bacteroidia; o__Chitinophagales; f__Chitinophagaceae; g__Flavitalea; s__		OTU_6412	k__Bacteria; p__Bacteroidetes; c__Bacteroidia; o__Chitinophagales; f__Saprospiraceae; g__; s__		OTU_4630	k__Bacteria; p__Proteobacteria; c__Alphaproteobacteria; o__unidentified_Alphaproteobacteria; f__Acetobacteraceae		OTU_12470	k__Bacteria		OTU_11061	k__Bacteria; p__Firmicutes; c__Erysipelotrichia; o__Erysipelotrichales; f__Erysipelotrichaceae; g__Catenisphaera; s__Chlamydia_trachomatis		OTU_12479	k__Bacteria		OTU_9017	k__Bacteria; p__Cyanobacteria; c__unidentified_Cyanobacteria; o__unidentified_Cyanobacteria; f__unidentified_Cyanobacteria; g__unidentified_Cyanobacteria		OTU_13094	k__Bacteria		OTU_12340	k__Bacteria; p__Firmicutes; c__Clostridia; o__Clostridiales; f__Peptococcaceae; g__Thermincola; s__		OTU_11058	k__Bacteria; p__Acidobacteria		OTU_4772	k__Bacteria; p__Bacteroidetes; c__Ignavibacteria; o__Ignavibacteriales		OTU_11337	k__Bacteria; p__Firmicutes; c__Clostridia; o__Clostridiales		OTU_9771	k__Bacteria; p__Proteobacteria; c__Gammaproteobacteria; o__Cellvibrionales; f__Halieaceae		OTU_3775	k__Bacteria; p__Bacteroidetes; c__Bacteroidia; o__Flavobacteriales; f__Flavobacteriaceae; g__; s__		OTU_13452	k__Bacteria; p__Proteobacteria; c__Alphaproteobacteria; o__unidentified_Alphaproteobacteria; f__unidentified_Alphaproteobacteria		OTU_9821	k__Bacteria; p__Proteobacteria; c__Gammaproteobacteria; o__Alteromonadales; f__Colwelliaceae; g__Colwellia
OTU_35	k__Bacteria; p__Proteobacteria; c__Alphaproteobacteria; o__Rhizobiales; f__Xanthobacteraceae; g__Bradyrhizobium; s__Bradyrhizobium_elkanii		OTU_6425	k__Bacteria; p__Firmicutes; c__Clostridia; o__Clostridiales; f__unidentified_Clostridiales; g__unidentified_Clostridiales		OTU_4855	k__Bacteria		OTU_12478	k__Bacteria; p__unidentified_Bacteria; c__unidentified_Bacteria; o__unidentified_Bacteria; f__unidentified_Bacteria; g__Candidatus_Omnitrophus		OTU_11183	k__Bacteria; p__Firmicutes; c__Clostridia; o__Clostridiales		OTU_12510	k__Bacteria; p__Proteobacteria		OTU_9108	k__Bacteria		OTU_13138	k__Bacteria; p__Proteobacteria		OTU_12349	k__Bacteria; p__Proteobacteria; c__Gammaproteobacteria; o__unidentified_Gammaproteobacteria; f__Coxiellaceae; g__Coxiella; s__		OTU_11249	k__Bacteria; p__Proteobacteria; c__Deltaproteobacteria; o__Bdellovibrionales; f__Bdellovibrionaceae; g__Bdellovibrio		OTU_4776	k__Bacteria; p__Bacteroidetes; c__Bacteroidia; o__Bacteroidales		OTU_11346	k__Bacteria		OTU_9890	k__Bacteria; p__unidentified_Bacteria; c__unidentified_Bacteria; o__unidentified_Bacteria; f__unidentified_Bacteria; g__unidentified_Bacteria		OTU_3857	k__Bacteria; p__Planctomycetes; c__Phycisphaerae		OTU_13546	k__Bacteria; p__Planctomycetes; c__Phycisphaerae; o__Phycisphaerales; f__Phycisphaeraceae; g__; s__		OTU_9854	k__Bacteria
OTU_36	k__Bacteria; p__Proteobacteria; c__Deltaproteobacteria; o__Myxococcales; f__Haliangiaceae; g__Haliangium; s__		OTU_6500	k__Bacteria; p__Kiritimatiellaeota; c__Kiritimatiellae		OTU_4894	k__Bacteria; p__Firmicutes; c__Clostridia; o__Clostridiales; f__Heliobacteriaceae; g__Hydrogenispora		OTU_12497	k__Bacteria		OTU_11203	k__Bacteria; p__Bacteroidetes; c__Bacteroidia; o__Chitinophagales; f__Chitinophagaceae; g__unidentified_Chitinophagaceae; s__Chitinophagaceae_bacterium_BLB-2F4-1		OTU_12517	k__Bacteria		OTU_9116	k__Bacteria; p__Proteobacteria; c__Alphaproteobacteria; o__unidentified_Alphaproteobacteria; f__unidentified_Alphaproteobacteria		OTU_13360	k__Bacteria		OTU_12477	k__Bacteria; p__Planctomycetes; c__Planctomycetacia; o__unidentified_Planctomycetacia; f__Gemmataceae; g__; s__		OTU_11427	k__Bacteria; p__Proteobacteria; c__Gammaproteobacteria		OTU_4897	k__Bacteria; p__Firmicutes; c__Bacilli; o__Bacillales; f__; g__; s__		OTU_11440	k__Bacteria; p__Proteobacteria; c__Deltaproteobacteria; o__Oligoflexales; f__Oligoflexaceae; g__; s__		OTU_9896	k__Bacteria; p__Proteobacteria; c__Gammaproteobacteria		OTU_3918	k__Bacteria; p__Actinobacteria; c__unidentified_Actinobacteria; o__Actinomycetales; f__Actinomycetaceae; g__Actinomyces		OTU_13584	k__Bacteria; p__Proteobacteria; c__Deltaproteobacteria; o__Myxococcales		OTU_9869	k__Bacteria; p__Bacteroidetes; c__Bacteroidia; o__Chitinophagales; f__Saprospiraceae; g__; s__
OTU_37	k__Bacteria; p__Proteobacteria; c__Gammaproteobacteria; o__unidentified_Gammaproteobacteria; f__Nitrosomonadaceae; g__; s__		OTU_6580	k__Bacteria; p__Firmicutes; c__Clostridia; o__Clostridiales; f__Lachnospiraceae; g__Marvinbryantia; s__		OTU_4912	k__Bacteria; p__Firmicutes; c__Bacilli; o__Lactobacillales; f__Streptococcaceae; g__Streptococcus		OTU_12536	k__Bacteria		OTU_11423	k__Bacteria; p__Planctomycetes; c__Phycisphaerae; o__; f__; g__; s__		OTU_12560	k__Bacteria; p__Proteobacteria; c__Gammaproteobacteria		OTU_9253	k__Bacteria; p__Proteobacteria; c__Alphaproteobacteria; o__Rickettsiales; f__unidentified_Rickettsiales; g__unidentified_Rickettsiales; s__		OTU_13366	k__Bacteria; p__Chlamydiae; c__unidentified_Chlamydiae; o__Chlamydiales		OTU_12506	k__Bacteria; p__Firmicutes; c__Erysipelotrichia; o__Erysipelotrichales; f__Erysipelotrichaceae		OTU_11468	k__Bacteria		OTU_4908	k__Bacteria; p__Bacteroidetes; c__Bacteroidia; o__Bacteroidales; f__Porphyromonadaceae; g__Porphyromonas		OTU_11514	k__Bacteria; p__Latescibacteria; c__; o__; f__; g__; s__		OTU_9897	k__Bacteria; p__Proteobacteria; c__Deltaproteobacteria		OTU_4264	k__Bacteria; p__Berkelbacteria; c__; o__; f__; g__; s__		OTU_13593	k__Bacteria; p__Chloroflexi; c__Anaerolineae; o__; f__; g__; s__		OTU_9900	k__Bacteria
OTU_38	k__Bacteria; p__Proteobacteria; c__Alphaproteobacteria; o__Sphingomonadales; f__Sphingomonadaceae; g__Sphingomonas		OTU_6596	k__Bacteria; p__Melainabacteria; c__; o__; f__; g__; s__		OTU_5026	k__Bacteria; p__Synergistetes; c__Synergistia; o__Synergistales; f__Synergistaceae; g__unidentified_Synergistaceae; s__bacterium_enrichment_culture_clone_JCA2		OTU_12558	k__Bacteria; p__Firmicutes; c__Clostridia; o__Clostridiales; f__Ruminococcaceae		OTU_11448	k__Bacteria; p__Proteobacteria; c__Gammaproteobacteria; o__unidentified_Gammaproteobacteria; f__Coxiellaceae; g__Coxiella; s__		OTU_12574	k__Bacteria; p__unidentified_Bacteria; c__unidentified_Bacteria; o__unidentified_Bacteria; f__unidentified_Bacteria		OTU_9264	k__Bacteria; p__Firmicutes; c__Clostridia; o__Clostridiales; f__Christensenellaceae; g__; s__		OTU_13376	k__Bacteria; p__Spirochaetes; c__Spirochaetia; o__Spirochaetales; f__Spirochaetaceae; g__unidentified_Spirochaetaceae; s__Treponema_denticola		OTU_12520	k__Bacteria; p__Chloroflexi; c__Chloroflexia; o__Chloroflexales; f__Roseiflexaceae; g__; s__		OTU_11482	k__Bacteria; p__Bacteroidetes; c__Bacteroidia; o__Bacteroidales; f__Prevotellaceae; g__unidentified_Prevotellaceae; s__Prevotella_sp_oral_clone_DO014		OTU_5032	k__Bacteria; p__Bacteroidetes; c__Bacteroidia; o__Bacteroidales; f__unidentified_Bacteroidales; g__Dysgonomonas; s__Dysgonomonas_mossii		OTU_11648	k__Bacteria; p__Chloroflexi; c__Anaerolineae; o__; f__; g__; s__		OTU_9899	k__Bacteria; p__Bacteroidetes; c__Bacteroidia; o__Chitinophagales; f__Chitinophagaceae; g__Asinibacterium; s__		OTU_4348	k__Bacteria; p__Bacteroidetes; c__Bacteroidia; o__Bacteroidales; f__Barnesiellaceae; g__; s__		OTU_13628	k__Bacteria		OTU_9915	k__Bacteria; p__Gemmatimonadetes; c__unidentified_Gemmatimonadetes; o__Gemmatimonadales; f__Gemmatimonadaceae
OTU_39	k__Bacteria; p__Proteobacteria; c__Alphaproteobacteria; o__Rhizobiales		OTU_6623	k__Bacteria; p__Bacteroidetes; c__Bacteroidia; o__Bacteroidales; f__Prevotellaceae		OTU_5058	k__Bacteria		OTU_12595	k__Bacteria; p__Proteobacteria; c__Deltaproteobacteria		OTU_11507	k__Bacteria; p__Chloroflexi		OTU_12591	k__Bacteria; p__Chloroflexi; c__Chloroflexia; o__Kallotenuales; f__; g__; s__		OTU_9489	k__Bacteria; p__Planctomycetes; c__Planctomycetacia; o__; f__; g__; s__		OTU_13470	k__Bacteria; p__Planctomycetes; c__Phycisphaerae; o__Phycisphaerales; f__Phycisphaeraceae		OTU_12532	k__Bacteria; p__Planctomycetes; c__Planctomycetacia; o__unidentified_Planctomycetacia; f__Isosphaeraceae; g__Paludisphaera; s__		OTU_11519	k__Bacteria; p__Chloroflexi; c__Anaerolineae; o__Anaerolineales; f__Anaerolineaceae; g__; s__		OTU_5094	k__Bacteria; p__Bacteroidetes; c__Bacteroidia; o__Bacteroidales; f__Bacteroidaceae; g__Bacteroides; s__		OTU_11679	k__Bacteria; p__unidentified_Bacteria; c__unidentified_Bacteria; o__unidentified_Bacteria; f__unidentified_Bacteria; g__unidentified_Bacteria		OTU_9962	k__Bacteria		OTU_4547	k__Bacteria; p__Firmicutes; c__Clostridia; o__Clostridiales; f__Lachnospiraceae		OTU_13758	k__Bacteria; p__Proteobacteria; c__Alphaproteobacteria		OTU_10096	k__Bacteria; p__Chloroflexi; c__Anaerolineae; o__Anaerolineales; f__Anaerolineaceae; g__; s__
OTU_40	k__Bacteria; p__Gemmatimonadetes; c__unidentified_Gemmatimonadetes; o__Gemmatimonadales; f__Gemmatimonadaceae		OTU_6681	k__Bacteria; p__Planctomycetes; c__Planctomycetacia; o__; f__; g__; s__		OTU_5093	k__Bacteria; p__Chloroflexi		OTU_12730	k__Bacteria; p__Firmicutes; c__Clostridia; o__Clostridiales; f__Ruminococcaceae		OTU_11553	k__Bacteria; p__Firmicutes; c__Clostridia; o__Clostridiales; f__Lachnospiraceae		OTU_12629	k__Bacteria; p__Proteobacteria; c__Gammaproteobacteria; o__Acidiferrobacterales; f__Acidiferrobacteraceae; g__Sulfurifustis; s__		OTU_9500	k__Bacteria; p__Cyanobacteria; c__unidentified_Cyanobacteria; o__unidentified_Cyanobacteria; f__unidentified_Cyanobacteria; g__unidentified_Cyanobacteria		OTU_13501	k__Bacteria; p__Planctomycetes; c__Phycisphaerae		OTU_12533	k__Bacteria; p__Planctomycetes; c__Planctomycetacia; o__unidentified_Planctomycetacia; f__Gemmataceae; g__; s__		OTU_11645	k__Bacteria; p__Proteobacteria; c__Deltaproteobacteria; o__Syntrophobacterales; f__Syntrophaceae; g__unidentified_Syntrophaceae; s__Myxococcales_bacterium_enrichment_culture_clone_11380		OTU_5110	k__Bacteria; p__Firmicutes; c__Clostridia; o__Clostridiales; f__Christensenellaceae		OTU_11832	k__Bacteria		OTU_9972	k__Bacteria; p__Bacteroidetes; c__Bacteroidia; o__Chitinophagales; f__Saprospiraceae		OTU_4701	k__Bacteria		OTU_13924	k__Bacteria		OTU_10122	k__Bacteria; p__Tenericutes; c__Mollicutes; o__Mycoplasmatales; f__Mycoplasmataceae; g__Mycoplasma
OTU_41	k__Bacteria; p__Proteobacteria; c__Deltaproteobacteria; o__unidentified_Deltaproteobacteria; f__unidentified_Deltaproteobacteria; g__unidentified_Deltaproteobacteria; s__Deltaproteobacteria_bacterium_CSP1-8		OTU_6709	k__Bacteria; p__Firmicutes; c__Clostridia; o__Clostridiales; f__Ruminococcaceae		OTU_5284	k__Bacteria; p__Armatimonadetes; c__Fimbriimonadia; o__Fimbriimonadales; f__Fimbriimonadaceae; g__; s__		OTU_12828	k__Bacteria; p__Firmicutes; c__Clostridia; o__Clostridiales; f__unidentified_Clostridiales; g__Hathewaya; s__Hathewaya_limosa		OTU_11729	k__Bacteria; p__Fibrobacteres; c__Fibrobacteria; o__Fibrobacterales; f__Fibrobacteraceae; g__Fibrobacter; s__Fibrobacter_sp_UWOS		OTU_12661	k__Bacteria; p__Proteobacteria; c__Deltaproteobacteria; o__Myxococcales; f__Polyangiaceae; g__Pajaroellobacter		OTU_9585	k__Bacteria		OTU_13539	k__Bacteria		OTU_12542	k__Bacteria		OTU_11747	k__Bacteria; p__Chlamydiae; c__unidentified_Chlamydiae; o__Chlamydiales		OTU_5211	k__Bacteria; p__Firmicutes; c__Erysipelotrichia; o__Erysipelotrichales; f__Erysipelotrichaceae; g__Erysipelothrix; s__		OTU_11877	k__Bacteria; p__Planctomycetes; c__unidentified_Planctomycetes; o__unidentified_Planctomycetes; f__unidentified_Planctomycetes; g__unidentified_Planctomycetes; s__bacterium_UW_659-2-F09		OTU_9973	k__Bacteria; p__Gracilibacteria		OTU_4779	k__Archaea; p__Thaumarchaeota; c__Nitrososphaeria; o__Nitrosopumilales; f__Nitrosopumilaceae; g__; s__		OTU_14512	k__Bacteria		OTU_10186	k__Bacteria; p__Proteobacteria; c__Gammaproteobacteria
OTU_42	k__Bacteria; p__Gemmatimonadetes; c__unidentified_Gemmatimonadetes; o__Gemmatimonadales; f__Gemmatimonadaceae; g__Gemmatimonas; s__		OTU_6972	k__Archaea; p__Euryarchaeota; c__Methanomicrobia; o__Methanomicrobiales; f__Methanomicrobiaceae; g__unidentified_Methanomicrobiaceae; s__archaeon_enrichment_culture_clone_A6		OTU_5297	k__Bacteria; p__Acidobacteria; c__Acidobacteriia; o__; f__; g__; s__		OTU_12833	k__Bacteria; p__Firmicutes; c__Clostridia; o__Clostridiales; f__unidentified_Clostridiales; g__Symbiobacterium; s__iron-reducing_bacterium_enrichment_culture_clone_HN-HFO91		OTU_12063	k__Bacteria; p__Firmicutes; c__Bacilli; o__Bacillales; f__Bacillaceae; g__Anaerobacillus		OTU_12717	k__Bacteria; p__Firmicutes; c__Clostridia; o__Clostridiales		OTU_9984	k__Bacteria; p__Armatimonadetes; c__; o__; f__; g__; s__		OTU_13647	k__Bacteria; p__Firmicutes; c__Clostridia; o__Clostridiales; f__Ruminococcaceae		OTU_12578	k__Bacteria; p__Proteobacteria; c__Alphaproteobacteria		OTU_11849	k__Bacteria		OTU_5232	k__Bacteria; p__Synergistetes; c__Synergistia; o__Synergistales; f__Synergistaceae; g__Thermovirga; s__		OTU_11911	k__Bacteria; p__Firmicutes; c__Erysipelotrichia; o__Erysipelotrichales; f__Erysipelotrichaceae; g__Erysipelatoclostridium		OTU_9992	k__Bacteria; p__Parcubacteria; c__; o__; f__; g__; s__		OTU_4900	k__Bacteria; p__Firmicutes; c__Clostridia; o__Clostridiales; f__Lachnospiraceae; g__Lachnoclostridium		OTU_14714	k__Bacteria; p__Firmicutes; c__Clostridia; o__Clostridiales; f__Peptococcaceae; g__Pelotomaculum; s__		OTU_10244	k__Bacteria
OTU_43	k__Bacteria; p__Acidobacteria; c__unidentified_Acidobacteria; o__unidentified_Acidobacteria; f__Pyrinomonadaceae; g__; s__		OTU_7022	k__Bacteria; p__Proteobacteria; c__Deltaproteobacteria		OTU_5323	k__Bacteria		OTU_12888	k__Bacteria; p__Berkelbacteria; c__unidentified_Berkelbacteria; o__unidentified_Berkelbacteria; f__unidentified_Berkelbacteria; g__unidentified_Berkelbacteria		OTU_12084	k__Bacteria; p__Proteobacteria; c__Alphaproteobacteria; o__unidentified_Alphaproteobacteria; f__unidentified_Alphaproteobacteria		OTU_12808	k__Bacteria; p__Firmicutes; c__Clostridia; o__Clostridiales; f__Ruminococcaceae; g__Ruminiclostridium; s__[Clostridium]_cellulosi		OTU_10004	k__Bacteria; p__Planctomycetes; c__Planctomycetacia; o__Planctomycetales; f__; g__; s__		OTU_13688	k__Bacteria		OTU_12633	k__Bacteria; p__Chloroflexi; c__Anaerolineae; o__Caldilineales; f__Caldilineaceae		OTU_12167	k__Bacteria; p__Chloroflexi; c__Anaerolineae		OTU_5251	k__Bacteria; p__Chloroflexi; c__Anaerolineae; o__Caldilineales; f__Caldilineaceae; g__; s__		OTU_11934	k__Bacteria		OTU_10039	k__Bacteria; p__Proteobacteria		OTU_4945	k__Bacteria; p__Proteobacteria; c__Alphaproteobacteria; o__Rickettsiales; f__; g__; s__		OTU_14749	k__Bacteria; p__Candidatus_Kaiserbacteria; c__; o__; f__; g__; s__		OTU_10247	k__Bacteria; p__Tenericutes; c__Mollicutes; o__Mycoplasmatales; f__Mycoplasmataceae; g__Mycoplasma
OTU_44	k__Bacteria; p__Acidobacteria; c__unidentified_Acidobacteria; o__unidentified_Acidobacteria; f__Pyrinomonadaceae; g__; s__		OTU_7087	k__Bacteria; p__Firmicutes; c__Clostridia; o__Clostridiales		OTU_5346	k__Bacteria		OTU_12946	k__Bacteria; p__Proteobacteria; c__Gammaproteobacteria; o__unidentified_Gammaproteobacteria; f__unidentified_Gammaproteobacteria; g__Aquicella; s__		OTU_12101	k__Bacteria; p__Planctomycetes; c__; o__; f__; g__; s__		OTU_12812	k__Bacteria; p__Firmicutes; c__Clostridia; o__Clostridiales; f__Heliobacteriaceae; g__Hydrogenispora; s__		OTU_10013	k__Bacteria; p__Bacteroidetes; c__Bacteroidia; o__Bacteroidales		OTU_13748	k__Bacteria; p__Bacteroidetes; c__Bacteroidia; o__Sphingobacteriales; f__Sphingobacteriaceae; g__Sphingobacterium		OTU_12742	k__Bacteria; p__Bacteroidetes; c__Bacteroidia		OTU_12186	k__Bacteria; p__Chlamydiae; c__unidentified_Chlamydiae; o__Chlamydiales; f__Parachlamydiaceae		OTU_5288	k__Bacteria; p__Firmicutes; c__Clostridia; o__Clostridiales; f__Ruminococcaceae; g__; s__		OTU_11945	k__Bacteria		OTU_10319	k__Bacteria; p__Gemmatimonadetes; c__Longimicrobia; o__Longimicrobiales; f__Longimicrobiaceae; g__; s__		OTU_4958	k__Bacteria; p__Nitrospirae; c__Nitrospira; o__Nitrospirales; f__Nitrospiraceae; g__; s__		OTU_14967	k__Bacteria; p__Chloroflexi; c__; o__; f__; g__; s__		OTU_10315	k__Bacteria; p__Verrucomicrobia; c__Verrucomicrobiae; o__Chthoniobacterales; f__Chthoniobacteraceae; g__; s__
OTU_45	k__Bacteria; p__Acidobacteria; c__Holophagae; o__; f__; g__; s__		OTU_7143	k__Bacteria; p__Bacteroidetes; c__Bacteroidia; o__Cytophagales; f__Spirosomaceae; g__Spirosoma		OTU_5465	k__Bacteria; p__Chloroflexi; c__Ktedonobacteria; o__Ktedonobacterales; f__Ktedonobacteraceae; g__; s__		OTU_13148	k__Bacteria		OTU_12122	k__Bacteria		OTU_12867	k__Bacteria		OTU_10172	k__Bacteria; p__Proteobacteria; c__Gammaproteobacteria		OTU_13754	k__Bacteria; p__Chloroflexi; c__Anaerolineae; o__Anaerolineales; f__Anaerolineaceae; g__; s__		OTU_12775	k__Bacteria; p__Proteobacteria; c__Deltaproteobacteria; o__Oligoflexales; f__; g__; s__		OTU_12226	k__Bacteria; p__Proteobacteria; c__Gammaproteobacteria; o__Legionellales; f__Legionellaceae; g__Legionella		OTU_5301	k__Bacteria; p__Tenericutes; c__Mollicutes; o__Mycoplasmatales; f__Mycoplasmataceae; g__Mycoplasma		OTU_11950	k__Bacteria		OTU_10349	k__Bacteria; p__Proteobacteria; c__Alphaproteobacteria		OTU_5001	k__Bacteria; p__Bacteroidetes; c__Bacteroidia; o__Bacteroidales; f__Muribaculaceae; g__; s__		OTU_15022	k__Bacteria; p__Firmicutes; c__Clostridia; o__Clostridiales; f__Peptococcaceae; g__Thermincola; s__		OTU_10352	k__Bacteria; p__Bacteroidetes; c__Bacteroidia; o__Chitinophagales; f__Saprospiraceae
OTU_46	k__Bacteria; p__Acidobacteria; c__unidentified_Acidobacteria; o__unidentified_Acidobacteria; f__unidentified_Acidobacteria; g__unidentified_Acidobacteria; s__uncultivated_soil_bacterium_clone_S111		OTU_7149	k__Bacteria; p__Fusobacteria; c__Fusobacteriia; o__Fusobacteriales; f__Fusobacteriaceae; g__Fusobacterium		OTU_5486	k__Bacteria; p__Chloroflexi; c__Ktedonobacteria; o__Ktedonobacterales; f__Ktedonobacteraceae		OTU_13198	k__Bacteria; p__Proteobacteria; c__Deltaproteobacteria; o__Myxococcales		OTU_12204	k__Bacteria; p__Planctomycetes; c__Planctomycetacia; o__unidentified_Planctomycetacia; f__Gemmataceae; g__; s__		OTU_12911	k__Bacteria; p__Bacteroidetes; c__Bacteroidia; o__Cytophagales; f__Cytophagaceae		OTU_10175	k__Bacteria		OTU_13757	k__Bacteria; p__Firmicutes; c__Clostridia; o__Clostridiales; f__unidentified_Clostridiales; g__Parvimonas; s__Peptostreptococcaceae_bacterium_feline_oral_taxon_028		OTU_12810	k__Bacteria; p__Proteobacteria; c__Deltaproteobacteria		OTU_12289	k__Bacteria; p__Latescibacteria; c__; o__; f__; g__; s__		OTU_5350	k__Bacteria; p__Bacteroidetes; c__Bacteroidia; o__Bacteroidales; f__Rikenellaceae; g__; s__		OTU_11955	k__Bacteria; p__Chloroflexi; c__Anaerolineae		OTU_10426	k__Bacteria; p__Proteobacteria; c__Gammaproteobacteria		OTU_5033	k__Bacteria; p__Bacteroidetes; c__Bacteroidia; o__Flavobacteriales; f__Flavobacteriaceae		OTU_15027	k__Bacteria; p__Candidatus_Moranbacteria; c__; o__; f__; g__; s__		OTU_10535	k__Bacteria
OTU_47	k__Bacteria; p__Actinobacteria; c__unidentified_Actinobacteria; o__Propionibacteriales; f__Nocardioidaceae; g__Marmoricola		OTU_7201	k__Bacteria; p__Actinobacteria; c__unidentified_Actinobacteria; o__Micrococcales; f__Intrasporangiaceae; g__Arsenicicoccus; s__Arsenicicoccus_bolidensis		OTU_5524	k__Bacteria; p__Chloroflexi		OTU_13228	k__Bacteria; p__Firmicutes; c__Clostridia; o__Clostridiales; f__unidentified_Clostridiales; g__Tepidimicrobium; s__		OTU_12271	k__Bacteria		OTU_13079	k__Bacteria		OTU_10185	k__Bacteria; p__Cyanobacteria		OTU_13759	k__Bacteria; p__Gemmatimonadetes; c__unidentified_Gemmatimonadetes; o__Gemmatimonadales; f__Gemmatimonadaceae; g__Gemmatirosa; s__		OTU_12854	k__Bacteria; p__Proteobacteria; c__Deltaproteobacteria; o__Desulfuromonadales; f__Geobacteraceae; g__Geobacter		OTU_12320	k__Bacteria; p__Proteobacteria; c__Gammaproteobacteria		OTU_5395	k__Bacteria; p__Bacteroidetes; c__Bacteroidia; o__Bacteroidales		OTU_12027	k__Bacteria; p__Actinobacteria; c__Acidimicrobiia; o__unidentified_Acidimicrobiia; f__unidentified_Acidimicrobiia; g__unidentified_Acidimicrobiia; s__Acidimicrobidae_bacterium_YM18-244		OTU_10509	k__Bacteria; p__Bacteroidetes; c__Bacteroidia; o__Bacteroidales; f__Bacteroidaceae; g__Bacteroides; s__Bacteroides_paurosaccharolyticus		OTU_5047	k__Bacteria; p__Bacteroidetes; c__Bacteroidia; o__Bacteroidales; f__; g__; s__		OTU_15079	k__Bacteria		OTU_10598	k__Bacteria; p__Chloroflexi; c__Anaerolineae; o__Caldilineales; f__Caldilineaceae; g__; s__
OTU_48	k__Bacteria; p__Actinobacteria; c__Thermoleophilia; o__Gaiellales; f__Gaiellaceae; g__Gaiella		OTU_7310	k__Bacteria; p__Proteobacteria; c__Gammaproteobacteria		OTU_5700	k__Bacteria		OTU_13261	k__Bacteria; p__Actinobacteria; c__Coriobacteriia; o__Coriobacteriales; f__Atopobiaceae; g__Atopobium		OTU_12324	k__Bacteria; p__Proteobacteria; c__Deltaproteobacteria		OTU_13102	k__Bacteria		OTU_10197	k__Bacteria; p__Chloroflexi; c__Chloroflexia; o__Chloroflexales; f__Chloroflexaceae; g__Chloronema; s__		OTU_13940	k__Bacteria; p__Proteobacteria; c__Alphaproteobacteria; o__Rickettsiales; f__unidentified_Rickettsiales; g__unidentified_Rickettsiales; s__		OTU_13144	k__Bacteria		OTU_12322	k__Bacteria; p__unidentified_Bacteria; c__unidentified_Bacteria; o__unidentified_Bacteria; f__unidentified_Bacteria; g__unidentified_Bacteria		OTU_5454	k__Bacteria; p__Bacteroidetes; c__Bacteroidia; o__Bacteroidales; f__Prevotellaceae; g__Prevotella		OTU_12092	k__Bacteria; p__Proteobacteria; c__Gammaproteobacteria; o__unidentified_Gammaproteobacteria; f__unidentified_Gammaproteobacteria; g__Aquicella; s__		OTU_10516	k__Bacteria; p__unidentified_Bacteria; c__unidentified_Bacteria; o__unidentified_Bacteria; f__unidentified_Bacteria		OTU_5057	k__Bacteria; p__Bacteroidetes; c__Bacteroidia; o__Sphingobacteriales; f__; g__; s__		OTU_15176	k__Bacteria		OTU_10626	k__Bacteria; p__Proteobacteria; c__Alphaproteobacteria
OTU_49	k__Bacteria; p__Actinobacteria; c__Thermoleophilia; o__Solirubrobacterales; f__; g__; s__		OTU_7370	k__Bacteria		OTU_5746	k__Bacteria; p__Verrucomicrobia; c__Verrucomicrobiae; o__Chthoniobacterales; f__unidentified_Chthoniobacterales; g__Candidatus_Xiphinematobacter; s__		OTU_13337	k__Bacteria; p__Proteobacteria; c__Deltaproteobacteria; o__Oligoflexales; f__Oligoflexaceae; g__Silvanigrella		OTU_12501	k__Bacteria; p__Spirochaetes; c__Spirochaetia; o__Spirochaetales; f__Spirochaetaceae; g__; s__		OTU_13226	k__Bacteria		OTU_10230	k__Bacteria		OTU_13975	k__Bacteria; p__unidentified_Bacteria; c__unidentified_Bacteria; o__unidentified_Bacteria; f__unidentified_Bacteria; g__unidentified_Bacteria		OTU_13355	k__Bacteria		OTU_12359	k__Bacteria; p__Proteobacteria; c__Deltaproteobacteria; o__Desulfuromonadales; f__Geobacteraceae; g__Geobacter		OTU_5511	k__Bacteria; p__Cyanobacteria; c__unidentified_Cyanobacteria; o__unidentified_Cyanobacteria; f__unidentified_Cyanobacteria; g__unidentified_Cyanobacteria		OTU_12109	k__Bacteria		OTU_10570	k__Bacteria; p__Verrucomicrobia; c__Verrucomicrobiae; o__Chthoniobacterales; f__unidentified_Chthoniobacterales; g__Terrimicrobium; s__		OTU_5090	k__Bacteria; p__Bacteroidetes; c__Bacteroidia; o__Cytophagales; f__Spirosomaceae; g__Pseudarcicella; s__		OTU_15443	k__Bacteria		OTU_10717	k__Bacteria; p__Planctomycetes; c__Phycisphaerae; o__; f__; g__; s__
OTU_50	k__Bacteria; p__Proteobacteria; c__Deltaproteobacteria; o__Myxococcales; f__Haliangiaceae; g__Haliangium; s__		OTU_7518	k__Bacteria; p__Bacteroidetes; c__Bacteroidia; o__Cytophagales; f__Microscillaceae; g__Siphonobacter; s__Siphonobacter_aquaeclarae		OTU_5829	k__Bacteria; p__Proteobacteria; c__Alphaproteobacteria; o__unidentified_Alphaproteobacteria; f__unidentified_Alphaproteobacteria		OTU_13412	k__Bacteria; p__Candidatus_Zambryskibacteria		OTU_12576	k__Bacteria; p__Planctomycetes; c__; o__; f__; g__; s__		OTU_13232	k__Bacteria		OTU_10286	k__Bacteria; p__Proteobacteria; c__Alphaproteobacteria; o__Rhizobiales; f__Beijerinckiaceae		OTU_14055	k__Bacteria; p__Verrucomicrobia; c__Verrucomicrobiae; o__Chthoniobacterales; f__; g__; s__		OTU_13356	k__Bacteria; p__Chloroflexi; c__Chloroflexia; o__Chloroflexales; f__Chloroflexaceae; g__; s__		OTU_12469	k__Bacteria		OTU_5540	k__Bacteria; p__Bacteroidetes; c__Bacteroidia; o__Bacteroidales; f__Muribaculaceae; g__; s__		OTU_12420	k__Bacteria; p__Proteobacteria; c__Alphaproteobacteria; o__Rickettsiales; f__Rickettsiaceae; g__; s__		OTU_10596	k__Bacteria; p__Firmicutes; c__Clostridia; o__Clostridiales; f__Ruminococcaceae; g__unidentified_Ruminococcaceae		OTU_5168	k__Bacteria; p__Proteobacteria; c__Gammaproteobacteria; o__unidentified_Gammaproteobacteria; f__unidentified_Gammaproteobacteria; g__Candidatus_Berkiella		OTU_15610	k__Bacteria		OTU_10742	k__Bacteria; p__Proteobacteria; c__Alphaproteobacteria
OTU_51	k__Bacteria; p__Bacteroidetes; c__Bacteroidia; o__Chitinophagales; f__Chitinophagaceae; g__Flavisolibacter; s__		OTU_7544	k__Bacteria; p__Synergistetes; c__Synergistia; o__Synergistales; f__Synergistaceae; g__unidentified_Synergistaceae		OTU_5842	k__Bacteria; p__Proteobacteria; c__Gammaproteobacteria; o__unidentified_Gammaproteobacteria; f__unidentified_Gammaproteobacteria; g__Candidatus_Ovatusbacter		OTU_13414	k__Bacteria		OTU_12672	k__Bacteria; p__Bacteroidetes; c__Bacteroidia; o__Bacteroidales		OTU_13242	k__Bacteria; p__Armatimonadetes; c__; o__; f__; g__; s__		OTU_10295	k__Bacteria; p__Planctomycetes; c__Planctomycetacia; o__unidentified_Planctomycetacia; f__Gemmataceae; g__; s__		OTU_14056	k__Bacteria; p__Firmicutes; c__Clostridia; o__Clostridiales; f__Ruminococcaceae		OTU_13358	k__Bacteria; p__Proteobacteria; c__Deltaproteobacteria; o__Bdellovibrionales; f__Bdellovibrionaceae; g__Bdellovibrio; s__		OTU_12603	k__Bacteria; p__Bacteroidetes; c__Bacteroidia; o__Sphingobacteriales; f__Lentimicrobiaceae; g__; s__		OTU_5571	k__Bacteria; p__Tenericutes; c__Mollicutes		OTU_12443	k__Bacteria; p__Candidatus_Woesebacteria		OTU_10647	k__Bacteria; p__Acidobacteria; c__unidentified_Acidobacteria; o__unidentified_Acidobacteria; f__unidentified_Acidobacteria; g__unidentified_Acidobacteria; s__Acidobacteria_bacterium_CB_286306		OTU_5175	k__Bacteria; p__Planctomycetes; c__; o__; f__; g__; s__		OTU_15622	k__Bacteria; p__Proteobacteria; c__Alphaproteobacteria		OTU_10865	k__Bacteria
OTU_52	k__Bacteria; p__Verrucomicrobia; c__Verrucomicrobiae		OTU_7581	k__Bacteria; p__Firmicutes; c__Bacilli; o__Bacillales; f__Bacillaceae		OTU_5852	k__Bacteria; p__Chloroflexi		OTU_13426	k__Bacteria; p__Firmicutes; c__Bacilli; o__Bacillales; f__Paenibacillaceae		OTU_12673	k__Bacteria; p__Chloroflexi; c__Ktedonobacteria; o__Ktedonobacterales; f__; g__; s__		OTU_13252	k__Bacteria; p__Planctomycetes		OTU_10310	k__Bacteria		OTU_14152	k__Bacteria; p__Planctomycetes; c__Phycisphaerae; o__Tepidisphaerales; f__; g__; s__		OTU_13540	k__Bacteria; p__Planctomycetes; c__Phycisphaerae; o__; f__; g__; s__		OTU_12613	k__Bacteria; p__Proteobacteria; c__Gammaproteobacteria; o__unidentified_Gammaproteobacteria		OTU_5631	k__Bacteria; p__Bacteroidetes; c__Bacteroidia; o__Bacteroidales		OTU_12454	k__Bacteria; p__Proteobacteria; c__Deltaproteobacteria		OTU_10670	k__Bacteria; p__unidentified_Bacteria; c__unidentified_Bacteria; o__unidentified_Bacteria; f__unidentified_Bacteria; g__unidentified_Bacteria		OTU_5196	k__Bacteria; p__Bacteroidetes; c__Bacteroidia; o__Flavobacteriales; f__Flavobacteriaceae; g__Flavobacterium		OTU_15641	k__Bacteria		OTU_10979	k__Bacteria; p__Proteobacteria; c__Gammaproteobacteria; o__Oceanospirillales; f__Oleiphilaceae; g__Oleiphilus; s__
OTU_53	k__Bacteria; p__Proteobacteria; c__Alphaproteobacteria; o__Sphingomonadales; f__Sphingomonadaceae; g__Sphingomonas		OTU_7638	k__Bacteria; p__Bacteroidetes; c__Bacteroidia; o__Bacteroidales; f__Prevotellaceae; g__; s__		OTU_5853	k__Bacteria		OTU_13434	k__Bacteria; p__Proteobacteria; c__Deltaproteobacteria		OTU_12686	k__Bacteria; p__Spirochaetes; c__Spirochaetia; o__Spirochaetales; f__Spirochaetaceae; g__unidentified_Spirochaetaceae; s__Treponema_berlinense		OTU_13416	k__Bacteria; p__Firmicutes; c__Clostridia; o__Clostridiales; f__unidentified_Clostridiales		OTU_10344	k__Bacteria; p__Cyanobacteria; c__unidentified_Cyanobacteria; o__unidentified_Cyanobacteria; f__Leptolyngbyaceae; g__; s__		OTU_14265	k__Bacteria		OTU_13543	k__Bacteria; p__Bacteroidetes; c__Bacteroidia		OTU_12648	k__Bacteria; p__Gemmatimonadetes; c__Longimicrobia; o__Longimicrobiales; f__Longimicrobiaceae; g__; s__		OTU_5682	k__Bacteria; p__Spirochaetes; c__Spirochaetia; o__Spirochaetales; f__Spirochaetaceae		OTU_12475	k__Bacteria; p__Proteobacteria; c__Gammaproteobacteria		OTU_10747	k__Bacteria		OTU_5225	k__Bacteria; p__Bacteroidetes; c__Bacteroidia; o__Chitinophagales; f__Saprospiraceae; g__; s__		OTU_15663	k__Bacteria; p__Firmicutes; c__Bacilli; o__Bacillales; f__Paenibacillaceae; g__Paenibacillus		OTU_11001	k__Bacteria; p__unidentified_Bacteria; c__unidentified_Bacteria; o__unidentified_Bacteria; f__unidentified_Bacteria; g__unidentified_Bacteria; s__bacterium_enrichment_culture_clone_EBa3
OTU_54	k__Bacteria; p__Proteobacteria; c__Gammaproteobacteria		OTU_7647	k__Bacteria; p__Proteobacteria; c__Gammaproteobacteria; o__Pseudomonadales; f__Moraxellaceae; g__Moraxella		OTU_5855	k__Bacteria; p__Proteobacteria; c__Alphaproteobacteria; o__unidentified_Alphaproteobacteria; f__Acetobacteraceae		OTU_13450	k__Bacteria		OTU_12716	k__Bacteria; p__Chloroflexi; c__Chloroflexia; o__Thermomicrobiales; f__Thermomicrobiaceae; g__Nitrolancea; s__		OTU_13673	k__Bacteria; p__Proteobacteria; c__Deltaproteobacteria; o__Oligoflexales		OTU_10345	k__Bacteria; p__Chloroflexi		OTU_14273	k__Bacteria; p__Firmicutes; c__Clostridia; o__Clostridiales		OTU_13548	k__Bacteria; p__Planctomycetes; c__Phycisphaerae; o__Tepidisphaerales; f__; g__; s__		OTU_12652	k__Bacteria; p__Bacteroidetes; c__Bacteroidia; o__Cytophagales; f__Cytophagaceae; g__Sporocytophaga; s__		OTU_5693	k__Bacteria; p__Acidobacteria; c__Acidobacteriia; o__Solibacterales; f__unidentified_Solibacterales; g__Candidatus_Solibacter; s__		OTU_12488	k__Bacteria; p__Candidatus_Magasanikbacteria		OTU_10774	k__Bacteria		OTU_5272	k__Bacteria; p__Cyanobacteria; c__unidentified_Cyanobacteria; o__Nostocales		OTU_15665	k__Bacteria; p__Candidatus_Woesebacteria		OTU_11167	k__Bacteria; p__Actinobacteria; c__Thermoleophilia; o__Solirubrobacterales; f__Solirubrobacteraceae
OTU_55	k__Bacteria; p__Proteobacteria; c__Gammaproteobacteria; o__unidentified_Gammaproteobacteria; f__unidentified_Gammaproteobacteria; g__Acidibacter; s__		OTU_7661	k__Bacteria; p__Firmicutes; c__Clostridia; o__Clostridiales; f__Ruminococcaceae		OTU_6042	k__Bacteria; p__Actinobacteria		OTU_13471	k__Bacteria; p__Proteobacteria; c__Alphaproteobacteria; o__Rhodospirillales; f__; g__; s__		OTU_12851	k__Bacteria; p__Proteobacteria; c__Gammaproteobacteria		OTU_13714	k__Bacteria; p__Proteobacteria		OTU_10372	k__Bacteria; p__Cyanobacteria; c__unidentified_Cyanobacteria; o__Nostocales		OTU_14286	k__Bacteria; p__Proteobacteria; c__Deltaproteobacteria; o__Syntrophobacterales; f__Syntrophaceae; g__Desulfomonile		OTU_13635	k__Bacteria; p__Verrucomicrobia; c__Verrucomicrobiae; o__; f__; g__; s__		OTU_12704	k__Bacteria; p__Proteobacteria; c__Deltaproteobacteria; o__Myxococcales; f__Haliangiaceae; g__Haliangium		OTU_5732	k__Bacteria; p__Actinobacteria; c__Coriobacteriia; o__; f__; g__; s__		OTU_12492	k__Bacteria		OTU_10778	k__Bacteria; p__Proteobacteria		OTU_5290	k__Bacteria		OTU_15975	k__Bacteria; p__Proteobacteria; c__Deltaproteobacteria; o__Oligoflexales; f__Oligoflexaceae; g__Silvanigrella; s__		OTU_11221	k__Bacteria
OTU_57	k__Bacteria; p__Bacteroidetes; c__Bacteroidia; o__Chitinophagales; f__Chitinophagaceae; g__; s__		OTU_7739	k__Bacteria; p__Firmicutes; c__Clostridia; o__Clostridiales; f__Peptostreptococcaceae; g__Peptostreptococcus		OTU_6070	k__Bacteria; p__Acidobacteria; c__Acidobacteriia; o__; f__; g__; s__		OTU_13473	k__Bacteria		OTU_12857	k__Bacteria		OTU_13726	k__Bacteria; p__Proteobacteria; c__Deltaproteobacteria; o__Oligoflexales; f__; g__; s__		OTU_10422	k__Bacteria; p__Actinobacteria; c__unidentified_Actinobacteria; o__Micrococcales; f__Demequinaceae; g__Lysinimicrobium		OTU_14550	k__Bacteria; p__Firmicutes; c__Clostridia; o__Clostridiales		OTU_13761	k__Bacteria; p__Bacteroidetes; c__Bacteroidia; o__Chitinophagales; f__Chitinophagaceae; g__Cnuella		OTU_12768	k__Bacteria		OTU_5760	k__Bacteria; p__Spirochaetes; c__unidentified_Spirochaetes; o__unidentified_Spirochaetes; f__Leptospiraceae; g__unidentified_Leptospiraceae; s__bacterium_enrichment_culture_clone_EtOH-82		OTU_12493	k__Bacteria; p__Verrucomicrobia; c__Verrucomicrobiae; o__; f__; g__; s__		OTU_10806	k__Bacteria; p__Proteobacteria		OTU_5303	k__Bacteria; p__Bacteroidetes; c__Rhodothermia; o__Rhodothermales; f__Rhodothermaceae					OTU_11225	k__Bacteria
OTU_58	k__Bacteria; p__Proteobacteria; c__Deltaproteobacteria; o__Myxococcales; f__Haliangiaceae; g__Haliangium; s__		OTU_7877	k__Bacteria		OTU_6100	k__Bacteria; p__Verrucomicrobia; c__Verrucomicrobiae		OTU_13505	k__Bacteria; p__Proteobacteria; c__Alphaproteobacteria		OTU_12859	k__Bacteria; p__Chloroflexi; c__Ktedonobacteria; o__Ktedonobacterales; f__; g__; s__		OTU_13839	k__Bacteria		OTU_10487	k__Bacteria; p__Hydrogenedentes; c__; o__; f__; g__; s__		OTU_14556	k__Bacteria; p__Firmicutes; c__Clostridia; o__Clostridiales; f__Lachnospiraceae		OTU_13913	k__Bacteria; p__Proteobacteria; c__Deltaproteobacteria; o__Syntrophobacterales; f__Syntrophaceae; g__unidentified_Syntrophaceae; s__Myxococcales_bacterium_enrichment_culture_clone_11380		OTU_12773	k__Bacteria; p__Gemmatimonadetes; c__unidentified_Gemmatimonadetes; o__Gemmatimonadales; f__Gemmatimonadaceae		OTU_5795	k__Bacteria		OTU_12561	k__Bacteria; p__Proteobacteria; c__Alphaproteobacteria		OTU_10807	k__Bacteria		OTU_5355	k__Bacteria; p__Bacteroidetes; c__Bacteroidia; o__Bacteroidales; f__unidentified_Bacteroidales; g__Dysgonomonas; s__					OTU_11273	k__Bacteria
OTU_59	k__Bacteria; p__Gemmatimonadetes; c__unidentified_Gemmatimonadetes; o__Gemmatimonadales; f__Gemmatimonadaceae; g__; s__		OTU_7970	k__Bacteria; p__Bacteroidetes; c__Bacteroidia; o__Bacteroidales; f__Prevotellaceae; g__Alloprevotella		OTU_6117	k__Bacteria; p__Chloroflexi		OTU_13507	k__Bacteria; p__Bacteroidetes; c__Bacteroidia; o__Cytophagales		OTU_12890	k__Bacteria; p__Bacteroidetes; c__Bacteroidia; o__Bacteroidales; f__Prevotellaceae; g__; s__		OTU_13843	k__Bacteria		OTU_10491	k__Bacteria; p__Firmicutes; c__Bacilli; o__Bacillales; f__Paenibacillaceae; g__Paenibacillus		OTU_14615	k__Bacteria; p__Bacteroidetes; c__Ignavibacteria; o__Ignavibacteriales		OTU_13926	k__Bacteria		OTU_12785	k__Bacteria; p__Actinobacteria; c__unidentified_Actinobacteria; o__Micromonosporales; f__Micromonosporaceae		OTU_5847	k__Bacteria; p__Firmicutes		OTU_12606	k__Bacteria; p__Proteobacteria; c__Deltaproteobacteria; o__Bdellovibrionales; f__Bacteriovoracaceae; g__Peredibacter; s__		OTU_10832	k__Bacteria; p__Proteobacteria; c__Deltaproteobacteria; o__Bdellovibrionales; f__Bdellovibrionaceae; g__Bdellovibrio; s__		OTU_5365	k__Bacteria; p__Bacteroidetes; c__Bacteroidia; o__Chitinophagales; f__Chitinophagaceae					OTU_11594	k__Bacteria; p__Candidatus_Daviesbacteria; c__; o__; f__; g__; s__
OTU_60	k__Bacteria; p__Proteobacteria; c__Alphaproteobacteria; o__Rhizobiales; f__Xanthobacteraceae; g__; s__		OTU_8030	k__Bacteria; p__Acidobacteria; c__unidentified_Acidobacteria; o__unidentified_Acidobacteria; f__unidentified_Acidobacteria; g__unidentified_Acidobacteria		OTU_6138	k__Bacteria; p__Proteobacteria; c__Alphaproteobacteria; o__unidentified_Alphaproteobacteria; f__unidentified_Alphaproteobacteria		OTU_13519	k__Bacteria; p__Planctomycetes; c__Planctomycetacia; o__unidentified_Planctomycetacia; f__Isosphaeraceae; g__; s__		OTU_12923	k__Bacteria; p__Proteobacteria; c__Alphaproteobacteria		OTU_13873	k__Bacteria; p__Kiritimatiellaeota; c__Kiritimatiellae; o__; f__; g__; s__		OTU_10542	k__Bacteria; p__Proteobacteria; c__Deltaproteobacteria; o__Syntrophobacterales; f__Syntrophaceae; g__unidentified_Syntrophaceae; s__Myxococcales_bacterium_enrichment_culture_clone_11380		OTU_14645	k__Bacteria; p__Proteobacteria; c__Alphaproteobacteria; o__Sphingomonadales; f__Sphingomonadaceae; g__Altererythrobacter		OTU_13927	k__Bacteria; p__Proteobacteria		OTU_12789	k__Bacteria; p__Proteobacteria		OTU_5861	k__Bacteria; p__Calditrichaeota; c__unidentified_Calditrichaeota; o__Calditrichales; f__Calditrichaceae; g__Calorithrix		OTU_12755	k__Bacteria; p__Gemmatimonadetes; c__; o__; f__; g__; s__		OTU_10845	k__Bacteria		OTU_5369	k__Bacteria					OTU_11613	k__Bacteria; p__Planctomycetes; c__Planctomycetacia; o__unidentified_Planctomycetacia; f__Gemmataceae
OTU_61	k__Bacteria; p__Acidobacteria; c__unidentified_Acidobacteria; o__unidentified_Acidobacteria; f__unidentified_Acidobacteria; g__Stenotrophobacter		OTU_8036	k__Bacteria; p__Firmicutes		OTU_6285	k__Bacteria; p__Proteobacteria; c__Alphaproteobacteria; o__unidentified_Alphaproteobacteria; f__unidentified_Alphaproteobacteria		OTU_13524	k__Bacteria; p__Proteobacteria; c__Gammaproteobacteria; o__unidentified_Gammaproteobacteria; f__unidentified_Gammaproteobacteria; g__Aquicella		OTU_13067	k__Bacteria; p__Chloroflexi; c__Ktedonobacteria; o__Ktedonobacterales; f__Ktedonobacteraceae		OTU_13878	k__Bacteria		OTU_10726	k__Bacteria; p__Proteobacteria; c__Gammaproteobacteria; o__unidentified_Gammaproteobacteria		OTU_14666	k__Bacteria		OTU_13951	k__Bacteria; p__Proteobacteria; c__Deltaproteobacteria		OTU_12993	k__Bacteria; p__Chloroflexi; c__Chloroflexia; o__Chloroflexales		OTU_5887	k__Bacteria; p__Bacteroidetes; c__Bacteroidia; o__Bacteroidales; f__; g__; s__		OTU_12795	k__Bacteria; p__Firmicutes; c__Clostridia; o__Clostridiales; f__Lachnospiraceae; g__Cellulosilyticum; s__		OTU_10880	k__Bacteria; p__Proteobacteria; c__Gammaproteobacteria		OTU_5448	k__Bacteria; p__Planctomycetes; c__Phycisphaerae; o__; f__; g__; s__					OTU_11646	k__Bacteria; p__Fusobacteria; c__Fusobacteriia; o__Fusobacteriales; f__Fusobacteriaceae; g__Propionigenium; s__
OTU_62	k__Bacteria; p__Gemmatimonadetes; c__unidentified_Gemmatimonadetes; o__Gemmatimonadales; f__Gemmatimonadaceae		OTU_8211	k__Bacteria; p__Firmicutes; c__Bacilli; o__Bacillales; f__Alicyclobacillaceae; g__Alicyclobacillus		OTU_6307	k__Bacteria		OTU_13675	k__Bacteria; p__Proteobacteria; c__Alphaproteobacteria		OTU_13083	k__Bacteria; p__Acidobacteria; c__Acidobacteriia; o__Solibacterales; f__unidentified_Solibacterales; g__Candidatus_Solibacter; s__		OTU_13879	k__Bacteria; p__Proteobacteria; c__Gammaproteobacteria		OTU_10738	k__Bacteria; p__Proteobacteria; c__Gammaproteobacteria		OTU_14671	k__Bacteria; p__Proteobacteria		OTU_14000	k__Bacteria; p__Proteobacteria; c__Deltaproteobacteria		OTU_13118	k__Bacteria; p__Proteobacteria; c__Gammaproteobacteria; o__unidentified_Gammaproteobacteria; f__unidentified_Gammaproteobacteria; g__Aquicella		OTU_5914	k__Bacteria; p__Chloroflexi; c__Anaerolineae; o__Anaerolineales; f__Anaerolineaceae; g__Leptolinea; s__		OTU_12811	k__Bacteria; p__Planctomycetes; c__; o__; f__; g__; s__		OTU_10908	k__Bacteria; p__Melainabacteria; c__; o__; f__; g__; s__		OTU_5559	k__Bacteria; p__Firmicutes; c__Clostridia; o__Clostridiales; f__Ruminococcaceae					OTU_11738	k__Bacteria; p__Proteobacteria; c__Gammaproteobacteria; o__Cellvibrionales; f__Cellvibrionaceae; g__Maricurvus; s__Maricurvus_nonylphenolicus
OTU_63	k__Bacteria; p__Gemmatimonadetes; c__unidentified_Gemmatimonadetes; o__Gemmatimonadales; f__Gemmatimonadaceae		OTU_8251	k__Bacteria; p__Bacteroidetes; c__Bacteroidia; o__Sphingobacteriales; f__; g__; s__		OTU_6460	k__Bacteria		OTU_13716	k__Bacteria		OTU_13295	k__Bacteria; p__Proteobacteria; c__Gammaproteobacteria; o__unidentified_Gammaproteobacteria; f__Coxiellaceae; g__Coxiella		OTU_13880	k__Bacteria		OTU_10762	k__Bacteria; p__Proteobacteria; c__Gammaproteobacteria		OTU_14686	k__Bacteria; p__Bacteroidetes; c__Bacteroidia; o__Bacteroidales; f__Prolixibacteraceae; g__; s__		OTU_14023	k__Bacteria; p__Proteobacteria; c__Deltaproteobacteria; o__Oligoflexales; f__Oligoflexaceae; g__; s__		OTU_13128	k__Bacteria		OTU_5916	k__Bacteria; p__Firmicutes; c__Clostridia; o__Clostridiales; f__Ruminococcaceae		OTU_12814	k__Bacteria; p__Acidobacteria; c__unidentified_Acidobacteria; o__unidentified_Acidobacteria; f__unidentified_Acidobacteria; g__unidentified_Acidobacteria		OTU_11033	k__Bacteria; p__Actinobacteria; c__unidentified_Actinobacteria; o__Corynebacteriales; f__Nocardiaceae; g__Nocardia		OTU_5587	k__Bacteria; p__Firmicutes; c__Clostridia; o__Clostridiales; f__unidentified_Clostridiales; g__unidentified_Clostridiales					OTU_11767	k__Bacteria; p__Proteobacteria; c__Gammaproteobacteria
OTU_64	k__Bacteria; p__Actinobacteria; c__unidentified_Actinobacteria; o__Propionibacteriales; f__Nocardioidaceae; g__Kribbella; s__		OTU_8505	k__Bacteria; p__Tenericutes; c__Mollicutes; o__Mycoplasmatales; f__Mycoplasmataceae; g__Mycoplasma		OTU_6534	k__Bacteria; p__Proteobacteria; c__Deltaproteobacteria		OTU_13720	k__Bacteria; p__Gemmatimonadetes; c__; o__; f__; g__; s__		OTU_13316	k__Bacteria; p__Candidatus_Woesebacteria; c__unidentified_Candidatus_Woesebacteria; o__unidentified_Candidatus_Woesebacteria; f__unidentified_Candidatus_Woesebacteria; g__unidentified_Candidatus_Woesebacteria; s__Candidatus_Woesebacteria_bacterium_RBG_13_46_13		OTU_13950	k__Bacteria		OTU_10790	k__Bacteria; p__Proteobacteria; c__Gammaproteobacteria		OTU_14774	k__Bacteria; p__Firmicutes; c__Clostridia; o__Clostridiales; f__Lachnospiraceae		OTU_14025	k__Bacteria; p__Proteobacteria; c__Deltaproteobacteria; o__Myxococcales; f__Haliangiaceae; g__Haliangium; s__		OTU_13142	k__Bacteria		OTU_5939	k__Bacteria; p__Firmicutes		OTU_12912	k__Bacteria; p__Planctomycetes; c__Phycisphaerae; o__Phycisphaerales; f__Phycisphaeraceae; g__; s__		OTU_11138	k__Bacteria; p__Proteobacteria; c__Gammaproteobacteria		OTU_5591	k__Bacteria; p__Bacteroidetes; c__Bacteroidia; o__Flavobacteriales; f__Crocinitomicaceae; g__Fluviicola; s__					OTU_11813	k__Bacteria
OTU_65	k__Bacteria; p__Bacteroidetes; c__Bacteroidia; o__Sphingobacteriales; f__; g__; s__		OTU_8527	k__Bacteria; p__Actinobacteria; c__Coriobacteriia; o__Coriobacteriales; f__Eggerthellaceae; g__Enterorhabdus; s__		OTU_6648	k__Bacteria		OTU_13739	k__Bacteria		OTU_13415	k__Bacteria; p__Firmicutes; c__Clostridia; o__Clostridiales; f__unidentified_Clostridiales; g__unidentified_Clostridiales; s__Clostridium_ljungdahlii		OTU_14124	k__Bacteria; p__Gemmatimonadetes; c__unidentified_Gemmatimonadetes; o__Gemmatimonadales; f__Gemmatimonadaceae; g__Gemmatimonas; s__		OTU_10879	k__Bacteria; p__Chloroflexi; c__Anaerolineae; o__Ardenticatenales; f__Ardenticatenaceae; g__; s__		OTU_14784	k__Bacteria; p__Actinobacteria; c__Acidimicrobiia; o__unidentified_Acidimicrobiia; f__unidentified_Acidimicrobiia; g__unidentified_Acidimicrobiia		OTU_14083	k__Bacteria; p__Actinobacteria; c__Acidimicrobiia		OTU_13179	k__Bacteria; p__Proteobacteria; c__Deltaproteobacteria; o__Oligoflexales		OTU_5943	k__Bacteria; p__Chloroflexi		OTU_12961	k__Bacteria; p__; c__; o__; f__; g__; s__		OTU_11299	k__Bacteria		OTU_5609	k__Bacteria					OTU_11882	k__Bacteria; p__Bacteroidetes; c__Bacteroidia
OTU_66	k__Bacteria; p__Acidobacteria; c__unidentified_Acidobacteria; o__unidentified_Acidobacteria; f__Pyrinomonadaceae; g__; s__		OTU_8575	k__Bacteria; p__Spirochaetes; c__Spirochaetia; o__Spirochaetales; f__Spirochaetaceae; g__; s__		OTU_6678	k__Bacteria; p__Chloroflexi; c__Ktedonobacteria; o__Ktedonobacterales; f__Ktedonobacteraceae; g__; s__		OTU_13740	k__Bacteria		OTU_13468	k__Bacteria; p__Proteobacteria; c__Alphaproteobacteria; o__Rhodospirillales; f__unidentified_Rhodospirillales; g__Defluviicoccus; s__		OTU_14125	k__Bacteria; p__Bacteroidetes; c__Bacteroidia; o__Sphingobacteriales; f__; g__; s__		OTU_10946	k__Bacteria; p__Planctomycetes; c__Planctomycetacia; o__unidentified_Planctomycetacia; f__Gemmataceae; g__; s__		OTU_14868	k__Bacteria; p__Candidatus_Collierbacteria		OTU_14197	k__Bacteria; p__unidentified_Bacteria; c__unidentified_Bacteria; o__unidentified_Bacteria; f__unidentified_Bacteria; g__unidentified_Bacteria; s__bacterium_LWQ8		OTU_13361	k__Bacteria; p__Verrucomicrobia; c__Verrucomicrobiae		OTU_6004	k__Bacteria; p__Bacteroidetes; c__Bacteroidia; o__Bacteroidales; f__; g__; s__		OTU_13146	k__Bacteria; p__Acidobacteria; c__Acidobacteriia; o__Solibacterales		OTU_11322	k__Bacteria; p__Proteobacteria; c__Gammaproteobacteria; o__unidentified_Gammaproteobacteria; f__Competibacteraceae; g__Candidatus_Competibacter; s__		OTU_5618	k__Bacteria; p__Proteobacteria; c__Gammaproteobacteria; o__Cellvibrionales; f__Halieaceae; g__; s__					OTU_11962	k__Bacteria; p__Proteobacteria; c__Deltaproteobacteria; o__Myxococcales; f__; g__; s__
OTU_67	k__Bacteria; p__Proteobacteria; c__Deltaproteobacteria; o__Myxococcales; f__Haliangiaceae; g__Haliangium; s__		OTU_8849	k__Archaea; p__Euryarchaeota; c__Thermoplasmata		OTU_6826	k__Bacteria; p__Chloroflexi; c__Ktedonobacteria; o__Ktedonobacterales; f__Ktedonobacteraceae		OTU_13743	k__Bacteria		OTU_13479	k__Bacteria; p__Firmicutes; c__Clostridia; o__Clostridiales; f__Ruminococcaceae; g__unidentified_Ruminococcaceae		OTU_14220	k__Bacteria; p__Chlamydiae; c__unidentified_Chlamydiae; o__Chlamydiales		OTU_10998	k__Bacteria		OTU_14897	k__Bacteria; p__Chloroflexi; c__Chloroflexia; o__Chloroflexales; f__Roseiflexaceae		OTU_14210	k__Bacteria; p__Bacteroidetes; c__Bacteroidia; o__Flavobacteriales; f__Flavobacteriaceae; g__Flavobacterium		OTU_13367	k__Bacteria; p__Elusimicrobia; c__; o__; f__; g__; s__		OTU_6055	k__Bacteria; p__Bacteroidetes; c__Ignavibacteria; o__Ignavibacteriales; f__Ignavibacteriaceae; g__Ignavibacterium		OTU_13180	k__Bacteria		OTU_11331	k__Bacteria; p__Proteobacteria; c__Alphaproteobacteria; o__unidentified_Alphaproteobacteria; f__Acetobacteraceae; g__Commensalibacter; s__		OTU_5640	k__Bacteria; p__Cyanobacteria; c__unidentified_Cyanobacteria; o__unidentified_Cyanobacteria; f__unidentified_Cyanobacteria; g__unidentified_Cyanobacteria; s__Tetradesmus_obliquus					OTU_11976	k__Bacteria
OTU_68	k__Bacteria; p__Acidobacteria		OTU_8930	k__Archaea; p__; c__; o__; f__; g__; s__		OTU_6885	k__Bacteria		OTU_13890	k__Bacteria; p__Proteobacteria; c__Gammaproteobacteria		OTU_13482	k__Bacteria; p__Firmicutes; c__Bacilli; o__Lactobacillales; f__Streptococcaceae; g__Streptococcus; s__Streptococcus_varani		OTU_14222	k__Bacteria; p__Firmicutes; c__Negativicutes; o__Selenomonadales; f__Veillonellaceae		OTU_11015	k__Bacteria; p__Proteobacteria; c__Gammaproteobacteria; o__Legionellales; f__Legionellaceae; g__Legionella		OTU_14916	k__Bacteria; p__Proteobacteria; c__Gammaproteobacteria; o__unidentified_Gammaproteobacteria; f__Burkholderiaceae		OTU_14280	k__Bacteria; p__Candidatus_Ryanbacteria; c__unidentified_Candidatus_Ryanbacteria; o__unidentified_Candidatus_Ryanbacteria; f__unidentified_Candidatus_Ryanbacteria; g__unidentified_Candidatus_Ryanbacteria; s__Candidatus_Ryanbacteria_bacterium_RIFCSPHIGHO2_02_FULL_47_25		OTU_13484	k__Bacteria; p__Proteobacteria; c__Gammaproteobacteria; o__Enterobacteriales; f__Enterobacteriaceae; g__Providencia		OTU_6105	k__Bacteria; p__Bacteroidetes; c__Bacteroidia; o__Bacteroidales; f__Muribaculaceae; g__; s__		OTU_13184	k__Bacteria		OTU_11387	k__Bacteria; p__Planctomycetes; c__Planctomycetacia; o__unidentified_Planctomycetacia; f__Gemmataceae; g__; s__		OTU_5644	k__Bacteria					OTU_12064	k__Bacteria; p__Firmicutes; c__Clostridia; o__Clostridiales; f__Lachnospiraceae; g__unidentified_Lachnospiraceae
OTU_69	k__Bacteria; p__Verrucomicrobia; c__Verrucomicrobiae; o__; f__; g__; s__		OTU_9142	k__Bacteria; p__Firmicutes; c__Clostridia; o__Clostridiales; f__Ruminococcaceae		OTU_7048	k__Bacteria; p__Melainabacteria; c__unidentified_Melainabacteria; o__Obscuribacterales; f__; g__; s__		OTU_13891	k__Bacteria		OTU_13562	k__Bacteria; p__Planctomycetes; c__Planctomycetacia; o__unidentified_Planctomycetacia; f__Gemmataceae; g__; s__		OTU_14470	k__Bacteria		OTU_11112	k__Bacteria; p__Proteobacteria; c__Deltaproteobacteria		OTU_15015	k__Bacteria; p__Proteobacteria; c__Alphaproteobacteria; o__Caulobacterales; f__Caulobacteraceae; g__; s__		OTU_14290	k__Bacteria; p__Proteobacteria		OTU_13699	k__Bacteria; p__Actinobacteria; c__Thermoleophilia; o__Solirubrobacterales; f__Solirubrobacteraceae; g__Conexibacter		OTU_6131	k__Bacteria; p__Actinobacteria; c__Thermoleophilia; o__Gaiellales		OTU_13185	k__Bacteria		OTU_11547	k__Bacteria; p__Proteobacteria; c__Gammaproteobacteria		OTU_5671	k__Bacteria; p__Gemmatimonadetes; c__; o__; f__; g__; s__					OTU_12152	k__Bacteria; p__Proteobacteria
OTU_70	k__Bacteria; p__Chloroflexi		OTU_9247	k__Bacteria; p__Chloroflexi; c__Chloroflexia; o__Chloroflexales; f__Roseiflexaceae; g__; s__		OTU_7082	k__Bacteria		OTU_13983	k__Bacteria; p__Bacteroidetes; c__Bacteroidia; o__Flavobacteriales; f__Flavobacteriaceae; g__Flavobacterium		OTU_13573	k__Bacteria; p__Acidobacteria; c__Acidobacteriia; o__Acidobacteriales; f__unidentified_Acidobacteriales		OTU_14547	k__Bacteria; p__Proteobacteria; c__Deltaproteobacteria; o__Syntrophobacterales; f__Syntrophaceae; g__unidentified_Syntrophaceae; s__Myxococcales_bacterium_enrichment_culture_clone_11380		OTU_11161	k__Bacteria		OTU_15158	k__Bacteria; p__Chloroflexi; c__Anaerolineae; o__; f__; g__; s__		OTU_14293	k__Bacteria; p__Verrucomicrobia; c__Verrucomicrobiae; o__Verrucomicrobiales; f__Verrucomicrobiaceae; g__; s__		OTU_13766	k__Bacteria; p__Planctomycetes; c__Planctomycetacia; o__unidentified_Planctomycetacia; f__Gemmataceae; g__; s__		OTU_6152	k__Bacteria; p__Proteobacteria; c__Alphaproteobacteria; o__unidentified_Alphaproteobacteria; f__Acetobacteraceae; g__Roseomonas		OTU_13230	k__Bacteria; p__Proteobacteria; c__Deltaproteobacteria; o__Myxococcales; f__Nannocystaceae		OTU_11579	k__Bacteria; p__Chloroflexi; c__Anaerolineae; o__; f__; g__; s__		OTU_5697	k__Bacteria; p__Bacteroidetes; c__Bacteroidia; o__Flavobacteriales; f__Flavobacteriaceae					OTU_12157	k__Bacteria; p__Proteobacteria; c__Alphaproteobacteria
OTU_71	k__Archaea; p__Thaumarchaeota; c__Nitrososphaeria; o__Nitrososphaerales; f__Nitrososphaeraceae; g__; s__		OTU_9262	k__Bacteria; p__Firmicutes; c__Clostridia; o__Clostridiales; f__Lachnospiraceae; g__Marvinbryantia; s__		OTU_7126	k__Bacteria; p__Proteobacteria; c__Gammaproteobacteria; o__Salinisphaerales; f__Solimonadaceae		OTU_14166	k__Bacteria		OTU_13586	k__Bacteria; p__Bacteroidetes; c__Bacteroidia; o__Bacteroidales; f__Prevotellaceae; g__; s__		OTU_14552	k__Bacteria; p__Verrucomicrobia; c__Verrucomicrobiae; o__Verrucomicrobiales; f__; g__; s__		OTU_11171	k__Bacteria; p__Chloroflexi; c__Chloroflexia; o__Chloroflexales; f__Chloroflexaceae; g__; s__		OTU_15254	k__Bacteria; p__Firmicutes; c__Clostridia; o__Clostridiales; f__Ruminococcaceae; g__unidentified_Ruminococcaceae; s__[Clostridium]_papyrosolvens		OTU_14372	k__Bacteria; p__Firmicutes; c__Clostridia; o__Clostridiales; f__unidentified_Clostridiales; g__unidentified_Clostridiales		OTU_13818	k__Bacteria; p__Candidatus_Woesebacteria; c__; o__; f__; g__; s__		OTU_6183	k__Bacteria; p__Synergistetes; c__Synergistia; o__Synergistales; f__Synergistaceae; g__Aminivibrio; s__		OTU_13309	k__Bacteria; p__Proteobacteria; c__Deltaproteobacteria		OTU_11791	k__Bacteria; p__Parcubacteria; c__; o__; f__; g__; s__		OTU_5762	k__Bacteria					OTU_12183	k__Bacteria; p__Bacteroidetes; c__Bacteroidia; o__Chitinophagales; f__Saprospiraceae; g__; s__
OTU_72	k__Bacteria; p__Verrucomicrobia; c__Verrucomicrobiae; o__; f__; g__; s__		OTU_9606	k__Bacteria; p__Firmicutes; c__Bacilli; o__Bacillales; f__Alicyclobacillaceae; g__Effusibacillus; s__		OTU_7160	k__Bacteria; p__Gemmatimonadetes; c__unidentified_Gemmatimonadetes; o__Gemmatimonadales; f__Gemmatimonadaceae; g__Gemmatirosa; s__		OTU_14196	k__Bacteria; p__Proteobacteria; c__Alphaproteobacteria; o__Rhizobiales; f__unidentified_Rhizobiales; g__Agaricicola; s__Agaricicola_taiwanensis		OTU_13783	k__Bacteria; p__Bacteroidetes; c__Bacteroidia; o__Flavobacteriales; f__unidentified_Flavobacteriales; g__Moheibacter; s__		OTU_14555	k__Bacteria; p__Proteobacteria; c__Deltaproteobacteria; o__Myxococcales; f__Polyangiaceae; g__Pajaroellobacter; s__		OTU_11179	k__Bacteria; p__Proteobacteria; c__Deltaproteobacteria; o__Oligoflexales; f__Oligoflexaceae; g__Silvanigrella; s__		OTU_15619	k__Bacteria; p__Proteobacteria; c__Deltaproteobacteria; o__Syntrophobacterales; f__Syntrophaceae; g__Desulfobacca		OTU_14567	k__Bacteria; p__unidentified_Bacteria; c__unidentified_Bacteria; o__unidentified_Bacteria; f__unidentified_Bacteria		OTU_13834	k__Bacteria; p__Proteobacteria; c__Deltaproteobacteria		OTU_6220	k__Bacteria; p__Elusimicrobia		OTU_13407	k__Bacteria; p__Bacteroidetes; c__Bacteroidia; o__Sphingobacteriales		OTU_11835	k__Bacteria; p__Proteobacteria; c__Gammaproteobacteria		OTU_5764	k__Bacteria; p__unidentified_Bacteria; c__unidentified_Bacteria; o__unidentified_Bacteria; f__unidentified_Bacteria; g__Candidatus_Omnitrophus; s__					OTU_12188	k__Bacteria; p__Bacteroidetes; c__Bacteroidia; o__Chitinophagales; f__Saprospiraceae; g__; s__
OTU_73	k__Bacteria; p__Actinobacteria; c__Thermoleophilia; o__Gaiellales; f__; g__; s__		OTU_9630	k__Bacteria; p__Firmicutes; c__Bacilli; o__Bacillales		OTU_7195	k__Bacteria; p__Proteobacteria; c__Alphaproteobacteria; o__unidentified_Alphaproteobacteria; f__Acetobacteraceae		OTU_14391	k__Bacteria		OTU_13864	k__Bacteria; p__Firmicutes; c__Clostridia; o__Clostridiales; f__Ruminococcaceae		OTU_14646	k__Bacteria; p__Proteobacteria; c__Gammaproteobacteria		OTU_11198	k__Bacteria; p__Bacteroidetes; c__Bacteroidia; o__Sphingobacteriales; f__; g__; s__		OTU_15652	k__Bacteria; p__Firmicutes; c__Clostridia; o__Clostridiales; f__Christensenellaceae; g__unidentified_Christensenellaceae		OTU_14644	k__Bacteria; p__Proteobacteria; c__Deltaproteobacteria; o__Syntrophobacterales; f__Syntrophobacteraceae		OTU_13905	k__Bacteria; p__Proteobacteria		OTU_6237	k__Bacteria; p__Firmicutes; c__Clostridia; o__Clostridiales; f__Lachnospiraceae		OTU_13496	k__Bacteria; p__Planctomycetes; c__Phycisphaerae; o__Phycisphaerales; f__Phycisphaeraceae; g__; s__		OTU_11865	k__Bacteria; p__unidentified_Bacteria; c__unidentified_Bacteria; o__unidentified_Bacteria; f__unidentified_Bacteria; g__unidentified_Bacteria		OTU_5781	k__Bacteria; p__Chloroflexi; c__Chloroflexia; o__Chloroflexales; f__Roseiflexaceae; g__; s__					OTU_12197	k__Bacteria; p__Proteobacteria; c__Deltaproteobacteria; o__Desulfarculales; f__Desulfarculaceae
OTU_74	k__Bacteria; p__Chloroflexi		OTU_9649	k__Bacteria; p__Planctomycetes; c__Planctomycetacia; o__unidentified_Planctomycetacia; f__Gemmataceae; g__; s__		OTU_7197	k__Bacteria		OTU_14398	k__Bacteria; p__Proteobacteria; c__Gammaproteobacteria; o__unidentified_Gammaproteobacteria		OTU_13874	k__Bacteria; p__Firmicutes; c__Clostridia; o__Clostridiales; f__Ruminococcaceae; g__; s__		OTU_14659	k__Bacteria; p__Bacteroidetes; c__Bacteroidia; o__Flavobacteriales; f__Flavobacteriaceae; g__Flavobacterium; s__Antarctic_bacterium_R-7579		OTU_11259	k__Bacteria; p__Proteobacteria; c__Deltaproteobacteria; o__Bdellovibrionales; f__Bdellovibrionaceae; g__Bdellovibrio; s__		OTU_16086	k__Bacteria; p__Planctomycetes; c__Phycisphaerae; o__; f__; g__; s__		OTU_14660	k__Bacteria; p__Planctomycetes; c__Planctomycetacia; o__unidentified_Planctomycetacia; f__Gemmataceae; g__; s__		OTU_13919	k__Bacteria; p__Proteobacteria		OTU_6294	k__Bacteria; p__Firmicutes; c__Bacilli; o__Bacillales; f__Paenibacillaceae; g__Paenibacillus		OTU_13634	k__Bacteria; p__Actinobacteria; c__Acidimicrobiia		OTU_11892	k__Bacteria		OTU_5791	k__Bacteria; p__Bacteroidetes; c__Bacteroidia; o__Bacteroidales; f__; g__; s__					OTU_12257	k__Bacteria; p__Cyanobacteria; c__unidentified_Cyanobacteria; o__Nostocales; f__Oscillatoriaceae; g__; s__
OTU_75	k__Bacteria; p__Bacteroidetes; c__Bacteroidia; o__Cytophagales; f__Hymenobacteraceae; g__Adhaeribacter		OTU_9722	k__Bacteria; p__Firmicutes; c__Clostridia; o__Clostridiales; f__Ruminococcaceae		OTU_7228	k__Bacteria; p__Proteobacteria; c__Alphaproteobacteria; o__unidentified_Alphaproteobacteria; f__unidentified_Alphaproteobacteria		OTU_14400	k__Bacteria; p__Chloroflexi; c__Chloroflexia; o__Kallotenuales; f__; g__; s__		OTU_14017	k__Bacteria; p__Bacteroidetes; c__Bacteroidia; o__Bacteroidales; f__Prevotellaceae; g__unidentified_Prevotellaceae; s__Alloprevotella_sp_feline_oral_taxon_309		OTU_14706	k__Bacteria; p__Proteobacteria; c__Alphaproteobacteria; o__unidentified_Alphaproteobacteria; f__unidentified_Alphaproteobacteria		OTU_11265	k__Bacteria; p__Proteobacteria; c__Gammaproteobacteria; o__Xanthomonadales; f__Rhodanobacteraceae; g__; s__		OTU_16089	k__Bacteria; p__Planctomycetes; c__Planctomycetacia; o__unidentified_Planctomycetacia; f__Gemmataceae; g__; s__		OTU_14674	k__Bacteria		OTU_13944	k__Bacteria; p__Berkelbacteria; c__; o__; f__; g__; s__		OTU_6365	k__Bacteria; p__Firmicutes; c__Clostridia; o__Clostridiales		OTU_13733	k__Bacteria		OTU_11964	k__Bacteria; p__Bacteroidetes; c__Bacteroidia; o__Bacteroidales; f__Prevotellaceae; g__Prevotella; s__Prevotella_buccalis		OTU_5807	k__Bacteria; p__Bacteroidetes; c__Ignavibacteria; o__Ignavibacteriales					OTU_12268	k__Bacteria; p__Proteobacteria; c__Deltaproteobacteria
OTU_76	k__Bacteria; p__Gemmatimonadetes; c__unidentified_Gemmatimonadetes; o__Gemmatimonadales; f__Gemmatimonadaceae; g__Gemmatimonas; s__		OTU_9940	k__Bacteria; p__Firmicutes; c__Negativicutes; o__Selenomonadales; f__Veillonellaceae; g__; s__		OTU_7347	k__Bacteria; p__Chloroflexi; c__Ktedonobacteria; o__Ktedonobacterales; f__; g__; s__		OTU_14492	k__Bacteria; p__Bacteroidetes; c__Bacteroidia; o__Chitinophagales; f__Chitinophagaceae; g__Taibaiella; s__		OTU_14019	k__Bacteria; p__Chloroflexi; c__Ktedonobacteria; o__Ktedonobacterales; f__; g__; s__		OTU_14762	k__Bacteria; p__Proteobacteria; c__Deltaproteobacteria; o__Bdellovibrionales; f__Bacteriovoracaceae		OTU_11270	k__Bacteria; p__Chloroflexi; c__Anaerolineae; o__; f__; g__; s__		OTU_16179	k__Bacteria; p__Proteobacteria; c__Alphaproteobacteria; o__Rhodospirillales; f__unidentified_Rhodospirillales; g__Defluviicoccus; s__		OTU_14720	k__Bacteria; p__Planctomycetes; c__Planctomycetacia; o__unidentified_Planctomycetacia; f__Gemmataceae; g__; s__		OTU_13956	k__Bacteria		OTU_6407	k__Bacteria; p__Tenericutes; c__Mollicutes		OTU_13735	k__Bacteria; p__Gemmatimonadetes; c__unidentified_Gemmatimonadetes; o__Gemmatimonadales; f__Gemmatimonadaceae		OTU_11992	k__Bacteria; p__Bacteroidetes; c__Bacteroidia; o__Cytophagales; f__Cyclobacteriaceae		OTU_5808	k__Bacteria; p__Bacteroidetes; c__Bacteroidia; o__Bacteroidales					OTU_12599	k__Bacteria
OTU_77	k__Bacteria; p__Gemmatimonadetes; c__unidentified_Gemmatimonadetes; o__Gemmatimonadales; f__Gemmatimonadaceae		OTU_9941	k__Bacteria; p__Actinobacteria; c__unidentified_Actinobacteria; o__Frankiales; f__Sporichthyaceae; g__; s__		OTU_7422	k__Bacteria; p__Chloroflexi; c__; o__; f__; g__; s__		OTU_14682	k__Bacteria		OTU_14061	k__Bacteria		OTU_14846	k__Bacteria		OTU_11401	k__Bacteria; p__Proteobacteria; c__Alphaproteobacteria; o__unidentified_Alphaproteobacteria; f__unidentified_Alphaproteobacteria; g__Candidatus_Nucleicultrix; s__					OTU_14725	k__Bacteria		OTU_14008	k__Bacteria; p__Chloroflexi		OTU_6548	k__Bacteria; p__Bacteroidetes; c__Bacteroidia; o__Chitinophagales; f__; g__; s__		OTU_13809	k__Bacteria		OTU_12086	k__Bacteria		OTU_5844	k__Bacteria; p__Bacteroidetes; c__Bacteroidia; o__Flavobacteriales; f__Flavobacteriaceae; g__Vitellibacter; s__					OTU_12600	k__Bacteria; p__Bacteroidetes; c__Bacteroidia; o__Bacteroidales; f__Bacteroidaceae; g__Bacteroides; s__
OTU_79	k__Bacteria; p__Actinobacteria; c__unidentified_Actinobacteria; o__Micrococcales; f__Micrococcaceae		OTU_10048	k__Bacteria; p__Bacteroidetes; c__Bacteroidia; o__Bacteroidales; f__Muribaculaceae; g__; s__		OTU_7525	k__Bacteria		OTU_14856	k__Bacteria; p__Verrucomicrobia; c__Verrucomicrobiae; o__Verrucomicrobiales; f__Verrucomicrobiaceae		OTU_14081	k__Bacteria; p__Chloroflexi; c__Ktedonobacteria; o__Ktedonobacterales; f__Ktedonobacteraceae; g__; s__		OTU_14860	k__Bacteria; p__Proteobacteria		OTU_11409	k__Bacteria; p__Candidatus_Woesebacteria; c__; o__; f__; g__; s__					OTU_14772	k__Bacteria; p__Acidobacteria; c__Acidobacteriia; o__Solibacterales		OTU_14009	k__Bacteria; p__Bacteroidetes; c__Ignavibacteria; o__; f__; g__; s__		OTU_6570	k__Bacteria; p__Chloroflexi; c__Anaerolineae; o__Caldilineales; f__Caldilineaceae; g__; s__		OTU_13817	k__Bacteria; p__Planctomycetes; c__Phycisphaerae; o__Phycisphaerales; f__Phycisphaeraceae; g__; s__		OTU_12306	k__Bacteria; p__Candidatus_Peregrinibacteria; c__; o__; f__; g__; s__		OTU_5851	k__Bacteria; p__Bacteroidetes; c__Bacteroidia; o__Bacteroidales					OTU_12611	k__Bacteria; p__Firmicutes; c__Clostridia; o__Clostridiales; f__unidentified_Clostridiales; g__Anaerosphaera; s__
OTU_80	k__Bacteria; p__Proteobacteria; c__Deltaproteobacteria; o__Myxococcales; f__Haliangiaceae; g__Haliangium; s__		OTU_10214	k__Bacteria; p__Elusimicrobia; c__unidentified_Elusimicrobia; o__Elusimicrobiales; f__Elusimicrobiaceae; g__Elusimicrobium; s__		OTU_7532	k__Bacteria		OTU_14859	k__Bacteria; p__Planctomycetes; c__; o__; f__; g__; s__		OTU_14092	k__Bacteria; p__Proteobacteria; c__Alphaproteobacteria		OTU_14874	k__Bacteria; p__Gemmatimonadetes; c__unidentified_Gemmatimonadetes; o__Gemmatimonadales; f__Gemmatimonadaceae		OTU_11443	k__Bacteria; p__Proteobacteria; c__Gammaproteobacteria; o__unidentified_Gammaproteobacteria; f__unidentified_Gammaproteobacteria; g__Aquicella; s__					OTU_14791	k__Bacteria		OTU_14052	k__Bacteria; p__Proteobacteria; c__Deltaproteobacteria; o__Oligoflexales; f__Oligoflexaceae		OTU_6577	k__Bacteria; p__Armatimonadetes; c__; o__; f__; g__; s__		OTU_13935	k__Bacteria; p__Acidobacteria; c__Acidobacteriia; o__; f__; g__; s__		OTU_12313	k__Bacteria; p__Proteobacteria; c__Gammaproteobacteria		OTU_5918	k__Bacteria; p__Candidatus_Curtissbacteria					OTU_12614	k__Bacteria; p__Chloroflexi; c__Anaerolineae; o__Anaerolineales; f__Anaerolineaceae
OTU_81	k__Bacteria; p__Gemmatimonadetes; c__unidentified_Gemmatimonadetes; o__Gemmatimonadales; f__Gemmatimonadaceae; g__Gemmatimonas; s__		OTU_10297	k__Bacteria; p__Proteobacteria; c__Gammaproteobacteria; o__Arenicellales; f__Arenicellaceae		OTU_7589	k__Bacteria; p__Proteobacteria; c__Alphaproteobacteria; o__unidentified_Alphaproteobacteria; f__unidentified_Alphaproteobacteria		OTU_14889	k__Bacteria; p__Proteobacteria; c__Gammaproteobacteria; o__unidentified_Gammaproteobacteria; f__unidentified_Gammaproteobacteria; g__Aquicella		OTU_14100	k__Bacteria		OTU_14950	k__Bacteria		OTU_11484	k__Bacteria					OTU_14949	k__Bacteria		OTU_14057	k__Bacteria; p__Proteobacteria; c__Deltaproteobacteria		OTU_6655	k__Bacteria		OTU_13986	k__Bacteria; p__Chloroflexi; c__Anaerolineae; o__; f__; g__; s__		OTU_12356	k__Bacteria; p__Bacteroidetes; c__Bacteroidia; o__Chitinophagales; f__Saprospiraceae; g__; s__		OTU_5927	k__Bacteria; p__Chloroflexi; c__Dehalococcoidia					OTU_12619	k__Bacteria; p__Actinobacteria; c__Acidimicrobiia; o__; f__; g__; s__
OTU_82	k__Archaea; p__Thaumarchaeota; c__Nitrososphaeria; o__Nitrososphaerales; f__Nitrososphaeraceae; g__; s__		OTU_10300	k__Bacteria; p__Bacteroidetes; c__Bacteroidia; o__Chitinophagales; f__Chitinophagaceae; g__Haoranjiania; s__		OTU_7598	k__Archaea; p__Euryarchaeota; c__Thermoplasmata; o__; f__; g__; s__		OTU_14904	k__Bacteria; p__Firmicutes; c__Bacilli; o__Bacillales; f__Paenibacillaceae; g__Paenibacillus		OTU_14110	k__Bacteria		OTU_14958	k__Bacteria; p__Proteobacteria; c__Gammaproteobacteria		OTU_11649	k__Bacteria; p__unidentified_Bacteria; c__unidentified_Bacteria; o__unidentified_Bacteria; f__unidentified_Bacteria; g__unidentified_Bacteria					OTU_15409	k__Bacteria; p__Bacteroidetes; c__Bacteroidia		OTU_14109	k__Bacteria; p__Acidobacteria; c__unidentified_Acidobacteria; o__unidentified_Acidobacteria; f__Pyrinomonadaceae		OTU_6658	k__Bacteria; p__Firmicutes; c__Clostridia; o__Clostridiales; f__Eubacteriaceae; g__Alkalibacter; s__		OTU_13999	k__Bacteria		OTU_12365	k__Bacteria; p__Planctomycetes; c__Planctomycetacia		OTU_5955	k__Bacteria; p__Bacteroidetes; c__Bacteroidia; o__Bacteroidales; f__Muribaculaceae; g__; s__					OTU_12620	k__Bacteria; p__Proteobacteria; c__Deltaproteobacteria; o__Myxococcales; f__unidentified_Myxococcales; g__unidentified_Myxococcales
OTU_83	k__Bacteria; p__Proteobacteria; c__Gammaproteobacteria; o__unidentified_Gammaproteobacteria; f__Burkholderiaceae; g__Ramlibacter		OTU_10335	k__Bacteria; p__Fusobacteria; c__Fusobacteriia; o__Fusobacteriales; f__Leptotrichiaceae; g__Leptotrichia		OTU_7612	k__Bacteria; p__Actinobacteria; c__unidentified_Actinobacteria; o__Actinomycetales; f__Actinomycetaceae; g__Actinomyces; s__Actinomyces_graevenitzii		OTU_15065	k__Bacteria		OTU_14133	k__Bacteria; p__Firmicutes; c__Bacilli; o__Bacillales; f__Paenibacillaceae; g__Thermobacillus; s__		OTU_14965	k__Bacteria; p__Proteobacteria; c__Gammaproteobacteria		OTU_11654	k__Bacteria; p__Proteobacteria; c__Deltaproteobacteria; o__Oligoflexales; f__; g__; s__					OTU_15422	k__Bacteria		OTU_14134	k__Bacteria; p__Proteobacteria; c__Alphaproteobacteria; o__Holosporales; f__Holosporaceae; g__Candidatus_Bealeia; s__		OTU_6773	k__Bacteria; p__Planctomycetes; c__Phycisphaerae; o__Tepidisphaerales; f__unidentified_Tepidisphaerales; g__unidentified_Tepidisphaerales; s__Planctomycetales_bacterium_Ellin6207		OTU_14003	k__Bacteria; p__Firmicutes; c__Bacilli; o__Bacillales; f__Paenibacillaceae; g__Paenibacillus		OTU_12374	k__Bacteria; p__Candidatus_Yanofskybacteria		OTU_6003	k__Bacteria; p__Acidobacteria; c__Acidobacteriia; o__Solibacterales; f__unidentified_Solibacterales; g__Bryobacter					OTU_12644	k__Bacteria; p__Candidatus_Yanofskybacteria; c__unidentified_Candidatus_Yanofskybacteria; o__unidentified_Candidatus_Yanofskybacteria; f__unidentified_Candidatus_Yanofskybacteria; g__unidentified_Candidatus_Yanofskybacteria
OTU_84	k__Bacteria; p__Proteobacteria; c__Gammaproteobacteria; o__Pseudomonadales; f__Pseudomonadaceae; g__Pseudomonas		OTU_10380	k__Bacteria; p__Firmicutes; c__Clostridia; o__Clostridiales; f__Lachnospiraceae		OTU_7669	k__Bacteria; p__Firmicutes; c__Clostridia; o__Clostridiales; f__Ruminococcaceae		OTU_15100	k__Bacteria; p__Proteobacteria; c__Alphaproteobacteria; o__Rickettsiales; f__unidentified_Rickettsiales; g__unidentified_Rickettsiales; s__		OTU_14139	k__Bacteria; p__Proteobacteria; c__Deltaproteobacteria; o__Myxococcales; f__Haliangiaceae; g__Haliangium		OTU_14966	k__Bacteria; p__Candidatus_Curtissbacteria		OTU_11758	k__Bacteria; p__Bacteroidetes; c__Bacteroidia; o__Bacteroidales; f__Rikenellaceae; g__; s__					OTU_15426	k__Bacteria; p__Bacteroidetes; c__Bacteroidia; o__Bacteroidales; f__unidentified_Bacteroidales; g__Dysgonomonas; s__Dysgonomonas_capnocytophagoides		OTU_14143	k__Bacteria; p__Firmicutes; c__Clostridia; o__Clostridiales; f__unidentified_Clostridiales; g__Tepidimicrobium		OTU_6810	k__Bacteria; p__Chloroflexi; c__Ktedonobacteria; o__Ktedonobacterales; f__; g__; s__		OTU_14082	k__Bacteria; p__Elusimicrobia; c__; o__; f__; g__; s__		OTU_12404	k__Bacteria; p__Candidatus_Magasanikbacteria		OTU_6014	k__Bacteria; p__Proteobacteria; c__Gammaproteobacteria; o__unidentified_Gammaproteobacteria; f__unidentified_Gammaproteobacteria; g__unidentified_Gammaproteobacteria; s__gamma_proteobacterium_SCGC_AAA076-P13					OTU_12974	k__Bacteria; p__Melainabacteria
OTU_85	k__Bacteria; p__Proteobacteria; c__Alphaproteobacteria; o__unidentified_Alphaproteobacteria; f__unidentified_Alphaproteobacteria		OTU_10445	k__Bacteria; p__Firmicutes; c__Clostridia; o__Clostridiales; f__Ruminococcaceae		OTU_7676	k__Bacteria; p__Bacteroidetes; c__Bacteroidia; o__Bacteroidales; f__Prevotellaceae; g__Alloprevotella		OTU_15170	k__Bacteria; p__Cyanobacteria; c__unidentified_Cyanobacteria; o__unidentified_Cyanobacteria; f__unidentified_Cyanobacteria; g__unidentified_Cyanobacteria; s__Tetradesmus_obliquus		OTU_14225	k__Bacteria; p__Bacteroidetes; c__Bacteroidia; o__Bacteroidales; f__Muribaculaceae; g__; s__		OTU_14972	k__Bacteria; p__Proteobacteria; c__Gammaproteobacteria; o__Legionellales; f__Legionellaceae; g__Legionella		OTU_11825	k__Bacteria; p__Chloroflexi; c__Anaerolineae					OTU_15435	k__Bacteria		OTU_14193	k__Bacteria; p__Proteobacteria; c__Deltaproteobacteria; o__Oligoflexales; f__Oligoflexaceae; g__Silvanigrella		OTU_6843	k__Bacteria		OTU_14378	k__Bacteria; p__Firmicutes; c__Clostridia; o__Clostridiales		OTU_12539	k__Bacteria; p__Planctomycetes		OTU_6015	k__Bacteria; p__Bacteroidetes; c__Bacteroidia; o__Bacteroidales; f__Tannerellaceae					OTU_13030	k__Bacteria; p__Proteobacteria; c__Deltaproteobacteria
OTU_86	k__Bacteria; p__Proteobacteria; c__Gammaproteobacteria; o__Pseudomonadales; f__Moraxellaceae; g__Acinetobacter; s__Acinetobacter_johnsonii		OTU_10483	k__Bacteria; p__Proteobacteria		OTU_7742	k__Bacteria; p__Chloroflexi; c__Ktedonobacteria; o__Ktedonobacterales; f__Ktedonobacteraceae; g__; s__		OTU_15193	k__Bacteria		OTU_14233	k__Bacteria; p__Firmicutes; c__Clostridia; o__Clostridiales; f__Ruminococcaceae		OTU_15007	k__Bacteria; p__unidentified_Bacteria; c__unidentified_Bacteria; o__unidentified_Bacteria; f__unidentified_Bacteria		OTU_11841	k__Bacteria; p__Proteobacteria					OTU_15463	k__Bacteria; p__Verrucomicrobia; c__Verrucomicrobiae; o__Chthoniobacterales; f__Chthoniobacteraceae; g__Chthoniobacter		OTU_14231	k__Bacteria; p__Planctomycetes; c__Planctomycetacia; o__unidentified_Planctomycetacia; f__Gemmataceae; g__; s__		OTU_6852	k__Bacteria; p__Firmicutes; c__Clostridia; o__Clostridiales; f__Lachnospiraceae		OTU_14409	k__Bacteria; p__Proteobacteria		OTU_12570	k__Bacteria		OTU_6069	k__Bacteria; p__Bacteroidetes; c__Bacteroidia; o__Bacteroidales					OTU_13080	k__Bacteria; p__Firmicutes; c__Limnochordia; o__Limnochordales; f__Limnochordaceae; g__; s__
OTU_88	k__Bacteria; p__Acidobacteria		OTU_10547	k__Bacteria; p__Firmicutes; c__Clostridia; o__Clostridiales; f__Lachnospiraceae		OTU_7792	k__Bacteria; p__Chloroflexi; c__; o__; f__; g__; s__		OTU_15194	k__Bacteria; p__unidentified_Bacteria; c__unidentified_Bacteria; o__unidentified_Bacteria; f__unidentified_Bacteria; g__Candidatus_Omnitrophus; s__		OTU_14241	k__Bacteria		OTU_15111	k__Bacteria		OTU_11888	k__Bacteria; p__Proteobacteria; c__Gammaproteobacteria					OTU_15467	k__Bacteria		OTU_14247	k__Bacteria		OTU_6986	k__Bacteria; p__Chloroflexi		OTU_14440	k__Bacteria; p__Bacteroidetes; c__Bacteroidia		OTU_12594	k__Bacteria; p__Proteobacteria		OTU_6140	k__Bacteria; p__Bacteroidetes; c__Bacteroidia; o__Cytophagales; f__Microscillaceae					OTU_13081	k__Bacteria; p__Proteobacteria; c__Gammaproteobacteria; o__unidentified_Gammaproteobacteria
OTU_89	k__Bacteria; p__Rokubacteria; c__; o__; f__; g__; s__		OTU_10552	k__Bacteria; p__Actinobacteria; c__; o__; f__; g__; s__		OTU_7895	k__Bacteria; p__Firmicutes; c__Clostridia; o__Clostridiales; f__Lachnospiraceae		OTU_15274	k__Bacteria; p__Proteobacteria; c__Deltaproteobacteria; o__Bdellovibrionales; f__Bdellovibrionaceae; g__Bdellovibrio		OTU_14246	k__Bacteria; p__Proteobacteria; c__Deltaproteobacteria; o__Bdellovibrionales; f__Bdellovibrionaceae; g__Bdellovibrio; s__		OTU_15213	k__Bacteria		OTU_11914	k__Bacteria; p__Proteobacteria					OTU_15502	k__Bacteria; p__Proteobacteria		OTU_14266	k__Bacteria; p__Actinobacteria; c__Thermoleophilia; o__Solirubrobacterales		OTU_7013	k__Bacteria; p__Bacteroidetes; c__Ignavibacteria; o__Ignavibacteriales		OTU_14442	k__Bacteria; p__unidentified_Bacteria; c__unidentified_Bacteria; o__Campylobacterales; f__; g__; s__		OTU_12756	k__Bacteria; p__Proteobacteria		OTU_6197	k__Bacteria; p__Planctomycetes; c__Phycisphaerae					OTU_13085	k__Bacteria; p__unidentified_Bacteria; c__unidentified_Bacteria; o__unidentified_Bacteria; f__unidentified_Bacteria; g__unidentified_Bacteria
OTU_90	k__Bacteria; p__Proteobacteria; c__Gammaproteobacteria; o__unidentified_Gammaproteobacteria		OTU_10662	k__Bacteria; p__Cyanobacteria; c__unidentified_Cyanobacteria; o__unidentified_Cyanobacteria; f__unidentified_Cyanobacteria; g__unidentified_Cyanobacteria		OTU_7920	k__Bacteria; p__Firmicutes; c__Clostridia; o__Clostridiales; f__Ruminococcaceae		OTU_15354	k__Bacteria		OTU_14251	k__Bacteria; p__Planctomycetes; c__Planctomycetacia; o__unidentified_Planctomycetacia; f__Isosphaeraceae		OTU_15232	k__Bacteria; p__Proteobacteria; c__Gammaproteobacteria		OTU_11942	k__Bacteria					OTU_15513	k__Bacteria		OTU_14272	k__Bacteria; p__Proteobacteria; c__Deltaproteobacteria; o__Oligoflexales		OTU_7096	k__Bacteria; p__Firmicutes; c__Clostridia; o__Clostridiales; f__Ruminococcaceae		OTU_14443	k__Bacteria		OTU_13017	k__Bacteria		OTU_6255	k__Bacteria; p__Firmicutes; c__Clostridia; o__Clostridiales; f__Lachnospiraceae					OTU_13166	k__Bacteria; p__Bacteroidetes; c__Bacteroidia; o__Bacteroidales; f__Marinifilaceae; g__; s__
OTU_92	k__Bacteria; p__Actinobacteria; c__Thermoleophilia; o__Gaiellales; f__Gaiellaceae; g__Gaiella; s__		OTU_10885	k__Bacteria; p__Spirochaetes; c__Spirochaetia; o__Spirochaetales; f__Spirochaetaceae; g__; s__		OTU_8027	k__Bacteria; p__Actinobacteria; c__Acidimicrobiia		OTU_15357	k__Bacteria; p__Firmicutes; c__Erysipelotrichia; o__Erysipelotrichales; f__Erysipelotrichaceae		OTU_14257	k__Bacteria; p__Proteobacteria; c__Gammaproteobacteria; o__unidentified_Gammaproteobacteria; f__unidentified_Gammaproteobacteria; g__Aquicella		OTU_15305	k__Bacteria; p__Bacteroidetes; c__Bacteroidia; o__Cytophagales; f__Cyclobacteriaceae		OTU_11952	k__Bacteria; p__Planctomycetes; c__Planctomycetacia; o__; f__; g__; s__					OTU_15558	k__Bacteria; p__Proteobacteria; c__Gammaproteobacteria; o__unidentified_Gammaproteobacteria; f__unidentified_Gammaproteobacteria; g__Aquicella		OTU_14277	k__Bacteria; p__Bacteroidetes; c__Bacteroidia; o__Chitinophagales; f__; g__; s__		OTU_7113	k__Bacteria; p__Actinobacteria		OTU_14467	k__Bacteria		OTU_13059	k__Bacteria		OTU_6287	k__Bacteria; p__Bacteroidetes; c__Rhodothermia; o__Balneolales; f__Balneolaceae; g__Balneola; s__					OTU_13200	k__Bacteria; p__Bacteroidetes; c__Bacteroidia; o__Sphingobacteriales
OTU_93	k__Bacteria; p__Proteobacteria; c__Deltaproteobacteria; o__Bdellovibrionales; f__Bdellovibrionaceae; g__; s__		OTU_10921	k__Bacteria; p__Proteobacteria; c__Alphaproteobacteria; o__Rickettsiales; f__unidentified_Rickettsiales; g__unidentified_Rickettsiales; s__		OTU_8058	k__Bacteria		OTU_15491	k__Bacteria; p__Cyanobacteria; c__unidentified_Cyanobacteria; o__Nostocales; f__Nostocaceae; g__unidentified_Nostocaceae; s__Nostoc_sp_YK-01		OTU_14263	k__Bacteria		OTU_15355	k__Bacteria; p__Armatimonadetes; c__Fimbriimonadia; o__Fimbriimonadales; f__Fimbriimonadaceae; g__; s__		OTU_12009	k__Bacteria					OTU_15603	k__Bacteria		OTU_14319	k__Bacteria; p__Actinobacteria; c__Nitriliruptoria; o__Euzebyales; f__Euzebyaceae; g__; s__		OTU_7164	k__Bacteria; p__Proteobacteria; c__Deltaproteobacteria; o__Desulfobacterales; f__Desulfobulbaceae		OTU_14657	k__Bacteria; p__Planctomycetes; c__; o__; f__; g__; s__		OTU_13127	k__Bacteria; p__Proteobacteria		OTU_6288	k__Bacteria; p__Gemmatimonadetes; c__; o__; f__; g__; s__					OTU_13206	k__Bacteria; p__Cyanobacteria; c__unidentified_Cyanobacteria; o__unidentified_Cyanobacteria; f__unidentified_Cyanobacteria; g__unidentified_Cyanobacteria
OTU_94	k__Bacteria; p__Chloroflexi; c__; o__; f__; g__; s__		OTU_10937	k__Bacteria; p__Actinobacteria; c__Thermoleophilia; o__Solirubrobacterales; f__; g__; s__		OTU_8175	k__Bacteria; p__Planctomycetes; c__Planctomycetacia; o__unidentified_Planctomycetacia; f__Gemmataceae; g__; s__		OTU_15539	k__Bacteria; p__Proteobacteria; c__Gammaproteobacteria		OTU_14336	k__Bacteria; p__Bacteroidetes; c__Bacteroidia; o__Bacteroidales; f__unidentified_Bacteroidales; g__Fermentimonas; s__		OTU_15568	k__Bacteria; p__Planctomycetes; c__Planctomycetacia; o__unidentified_Planctomycetacia; f__unidentified_Planctomycetacia; g__Pirellula; s__		OTU_12060	k__Bacteria					OTU_15675	k__Bacteria; p__Proteobacteria; c__Gammaproteobacteria; o__unidentified_Gammaproteobacteria		OTU_14327	k__Bacteria; p__Proteobacteria; c__Gammaproteobacteria		OTU_7179	k__Bacteria; p__Bacteroidetes; c__Bacteroidia; o__Bacteroidales		OTU_14709	k__Bacteria		OTU_13169	k__Bacteria		OTU_6291	k__Bacteria; p__Proteobacteria; c__Alphaproteobacteria					OTU_13212	k__Bacteria; p__Proteobacteria
OTU_95	k__Bacteria; p__Verrucomicrobia; c__Verrucomicrobiae; o__; f__; g__; s__		OTU_11218	k__Bacteria		OTU_8359	k__Bacteria; p__Chloroflexi; c__Ktedonobacteria; o__Ktedonobacterales; f__Ktedonobacteraceae; g__; s__		OTU_15552	k__Bacteria; p__Firmicutes; c__Clostridia; o__Clostridiales; f__Peptococcaceae		OTU_14340	k__Bacteria; p__Firmicutes; c__Clostridia; o__Clostridiales		OTU_15569	k__Bacteria; p__Bacteroidetes; c__Bacteroidia; o__Chitinophagales; f__Chitinophagaceae; g__; s__		OTU_12200	k__Bacteria; p__Candidatus_Kaiserbacteria; c__; o__; f__; g__; s__					OTU_15679	k__Bacteria; p__Chlamydiae; c__unidentified_Chlamydiae; o__Chlamydiales; f__Parachlamydiaceae; g__Neochlamydia		OTU_14335	k__Bacteria; p__Proteobacteria; c__Gammaproteobacteria		OTU_7238	k__Bacteria; p__Firmicutes; c__Clostridia; o__Clostridiales		OTU_14765	k__Bacteria; p__Proteobacteria; c__Deltaproteobacteria; o__Oligoflexales; f__Oligoflexaceae; g__; s__		OTU_13171	k__Bacteria; p__Proteobacteria; c__Deltaproteobacteria; o__Oligoflexales; f__Oligoflexaceae; g__; s__		OTU_6334	k__Bacteria; p__Melainabacteria; c__unidentified_Melainabacteria; o__Obscuribacterales; f__; g__; s__					OTU_13222	k__Bacteria; p__Proteobacteria
OTU_96	k__Bacteria		OTU_11296	k__Bacteria		OTU_8412	k__Bacteria; p__Chloroflexi; c__Ktedonobacteria; o__Ktedonobacterales; f__Ktedonobacteraceae		OTU_15688	k__Bacteria; p__Proteobacteria; c__Deltaproteobacteria; o__Oligoflexales; f__; g__; s__		OTU_14360	k__Bacteria; p__Proteobacteria; c__Deltaproteobacteria; o__Oligoflexales; f__Oligoflexaceae; g__Silvanigrella		OTU_15586	k__Bacteria; p__Proteobacteria; c__Deltaproteobacteria; o__Bdellovibrionales; f__Bacteriovoracaceae		OTU_12272	k__Bacteria					OTU_15711	k__Bacteria		OTU_14410	k__Bacteria; p__Proteobacteria; c__Deltaproteobacteria; o__Myxococcales		OTU_7266	k__Bacteria; p__Firmicutes; c__Clostridia; o__Clostridiales; f__Lachnospiraceae		OTU_14869	k__Bacteria; p__Chloroflexi; c__unidentified_Chloroflexi; o__unidentified_Chloroflexi; f__unidentified_Chloroflexi; g__unidentified_Chloroflexi		OTU_13362	k__Bacteria; p__Proteobacteria; c__Gammaproteobacteria		OTU_6342	k__Bacteria; p__Actinobacteria; c__unidentified_Actinobacteria; o__Frankiales; f__Sporichthyaceae					OTU_13245	k__Bacteria
OTU_97	k__Bacteria; p__Bacteroidetes; c__Bacteroidia; o__Chitinophagales; f__Chitinophagaceae; g__Parafilimonas; s__		OTU_11333	k__Bacteria; p__Firmicutes; c__Clostridia; o__Clostridiales; f__Ruminococcaceae; g__Candidatus_Soleaferrea; s__Bittarella_massiliensis		OTU_8470	k__Bacteria; p__Chloroflexi; c__Ktedonobacteria; o__Ktedonobacterales; f__; g__; s__		OTU_15741	k__Bacteria; p__Actinobacteria; c__Thermoleophilia; o__Solirubrobacterales		OTU_14411	k__Bacteria; p__Chloroflexi		OTU_15621	k__Bacteria		OTU_12305	k__Bacteria; p__unidentified_Bacteria; c__unidentified_Bacteria; o__unidentified_Bacteria; f__unidentified_Bacteria; g__unidentified_Bacteria					OTU_15737	k__Bacteria		OTU_14417	k__Bacteria; p__Proteobacteria; c__Gammaproteobacteria		OTU_7284	k__Bacteria; p__Firmicutes; c__Clostridia; o__Clostridiales		OTU_14924	k__Bacteria		OTU_13375	k__Bacteria		OTU_6390	k__Bacteria; p__Firmicutes; c__Clostridia; o__Clostridiales; f__Lachnospiraceae					OTU_13266	k__Bacteria
OTU_98	k__Bacteria; p__Acidobacteria; c__unidentified_Acidobacteria; o__unidentified_Acidobacteria; f__Pyrinomonadaceae; g__; s__		OTU_11340	k__Bacteria; p__Planctomycetes; c__Planctomycetacia; o__unidentified_Planctomycetacia; f__unidentified_Planctomycetacia		OTU_8585	k__Bacteria; p__Acidobacteria; c__Acidobacteriia; o__; f__; g__; s__		OTU_15806	k__Bacteria		OTU_14668	k__Bacteria; p__Firmicutes; c__Erysipelotrichia; o__Erysipelotrichales; f__Erysipelotrichaceae		OTU_15751	k__Bacteria; p__Planctomycetes; c__Planctomycetacia; o__unidentified_Planctomycetacia; f__Gemmataceae; g__; s__		OTU_12345	k__Bacteria; p__Firmicutes; c__Clostridia; o__Clostridiales; f__Ruminococcaceae; g__Saccharofermentans; s__					OTU_15832	k__Bacteria		OTU_14437	k__Bacteria; p__Proteobacteria; c__Alphaproteobacteria; o__Rickettsiales		OTU_7295	k__Bacteria; p__Planctomycetes		OTU_15005	k__Bacteria; p__Firmicutes; c__Clostridia; o__Clostridiales; f__Ruminococcaceae		OTU_13381	k__Bacteria		OTU_6397	k__Bacteria; p__Planctomycetes; c__Planctomycetacia; o__unidentified_Planctomycetacia; f__Isosphaeraceae					OTU_13317	k__Bacteria; p__Parcubacteria; c__; o__; f__; g__; s__
OTU_99	k__Bacteria; p__Actinobacteria; c__Thermoleophilia; o__Gaiellales; f__; g__; s__		OTU_11644	k__Bacteria; p__Actinobacteria; c__Acidimicrobiia; o__; f__; g__; s__		OTU_8632	k__Bacteria; p__Proteobacteria; c__Alphaproteobacteria; o__unidentified_Alphaproteobacteria; f__unidentified_Alphaproteobacteria		OTU_15811	k__Bacteria; p__Proteobacteria; c__Deltaproteobacteria; o__Bdellovibrionales; f__Bdellovibrionaceae; g__Bdellovibrio; s__		OTU_14721	k__Bacteria; p__Proteobacteria; c__Alphaproteobacteria; o__unidentified_Alphaproteobacteria; f__Paracaedibacteraceae; g__; s__		OTU_15783	k__Bacteria; p__unidentified_Bacteria; c__unidentified_Bacteria; o__unidentified_Bacteria; f__unidentified_Bacteria; g__unidentified_Bacteria		OTU_12363	k__Bacteria; p__Candidatus_Azambacteria					OTU_15849	k__Bacteria; p__Proteobacteria		OTU_14456	k__Bacteria		OTU_7360	k__Bacteria; p__Proteobacteria; c__Alphaproteobacteria		OTU_15173	k__Bacteria; p__Proteobacteria; c__Alphaproteobacteria; o__Micropepsales; f__Micropepsaceae; g__; s__		OTU_13390	k__Bacteria; p__Planctomycetes; c__Planctomycetacia; o__unidentified_Planctomycetacia; f__Gemmataceae; g__Gemmata		OTU_6444	k__Bacteria; p__Chloroflexi; c__Anaerolineae					OTU_13319	k__Bacteria; p__Proteobacteria; c__Gammaproteobacteria
OTU_100	k__Bacteria; p__Proteobacteria; c__Deltaproteobacteria; o__Syntrophobacterales; f__Syntrophaceae; g__unidentified_Syntrophaceae; s__Myxococcales_bacterium_enrichment_culture_clone_11380		OTU_11731	k__Bacteria; p__Firmicutes; c__Clostridia; o__Clostridiales; f__unidentified_Clostridiales; g__unidentified_Clostridiales		OTU_8772	k__Bacteria; p__Chloroflexi; c__Ktedonobacteria; o__Ktedonobacterales; f__Ktedonobacteraceae; g__; s__		OTU_15820	k__Bacteria; p__Chlamydiae; c__unidentified_Chlamydiae; o__Chlamydiales		OTU_14800	k__Bacteria; p__Acidobacteria; c__Acidobacteriia; o__Solibacterales		OTU_15790	k__Bacteria; p__Proteobacteria; c__Deltaproteobacteria		OTU_12386	k__Bacteria; p__Cyanobacteria; c__unidentified_Cyanobacteria; o__Nostocales; f__; g__; s__					OTU_15941	k__Bacteria		OTU_14570	k__Bacteria		OTU_7397	k__Bacteria; p__Proteobacteria		OTU_15180	k__Bacteria; p__Planctomycetes; c__Planctomycetacia; o__unidentified_Planctomycetacia; f__Gemmataceae; g__; s__		OTU_13392	k__Bacteria; p__Firmicutes; c__Clostridia; o__Clostridiales; f__Ruminococcaceae		OTU_6461	k__Bacteria; p__Proteobacteria; c__Alphaproteobacteria; o__Rhizobiales; f__Beijerinckiaceae; g__Microvirga; s__Microvirga_massiliensis					OTU_13382	k__Bacteria; p__Proteobacteria; c__Gammaproteobacteria
OTU_101	k__Bacteria; p__Gemmatimonadetes; c__unidentified_Gemmatimonadetes; o__Gemmatimonadales; f__Gemmatimonadaceae; g__Gemmatimonas; s__		OTU_11913	k__Bacteria; p__Actinobacteria; c__Coriobacteriia; o__Coriobacteriales; f__Atopobiaceae; g__Atopobium		OTU_8773	k__Bacteria		OTU_15843	k__Bacteria; p__unidentified_Bacteria; c__unidentified_Bacteria; o__unidentified_Bacteria; f__unidentified_Bacteria; g__unidentified_Bacteria		OTU_14895	k__Bacteria; p__Chloroflexi; c__Ktedonobacteria; o__Ktedonobacterales; f__Ktedonobacteraceae; g__; s__		OTU_15823	k__Bacteria; p__Melainabacteria; c__unidentified_Melainabacteria; o__Obscuribacterales; f__; g__; s__		OTU_12391	k__Bacteria; p__Proteobacteria; c__Deltaproteobacteria; o__Myxococcales					OTU_15996	k__Bacteria; p__Candidatus_Pacebacteria; c__; o__; f__; g__; s__		OTU_14715	k__Bacteria; p__Proteobacteria; c__Alphaproteobacteria; o__Rhodospirillales; f__unidentified_Rhodospirillales; g__Defluviicoccus; s__		OTU_7433	k__Bacteria; p__Bacteroidetes; c__Bacteroidia; o__Bacteroidales		OTU_15226	k__Bacteria; p__Planctomycetes; c__; o__; f__; g__; s__		OTU_13400	k__Bacteria; p__Bacteroidetes; c__Bacteroidia; o__Chitinophagales; f__Saprospiraceae; g__; s__		OTU_6469	k__Bacteria; p__Actinobacteria; c__unidentified_Actinobacteria; o__Actinomycetales; f__Actinomycetaceae; g__Actinomyces; s__bacterium_NLAE-zl-C112					OTU_13526	k__Bacteria
OTU_102	k__Bacteria; p__Gemmatimonadetes; c__unidentified_Gemmatimonadetes; o__Gemmatimonadales; f__Gemmatimonadaceae; g__; s__		OTU_12015	k__Bacteria; p__Bacteroidetes; c__Bacteroidia; o__Sphingobacteriales; f__; g__; s__		OTU_8776	k__Bacteria; p__Chloroflexi; c__Ktedonobacteria; o__Ktedonobacterales; f__Ktedonobacteraceae		OTU_15863	k__Bacteria; p__Planctomycetes; c__Phycisphaerae; o__Phycisphaerales; f__Phycisphaeraceae; g__; s__		OTU_14919	k__Bacteria; p__Chloroflexi; c__Ktedonobacteria; o__Ktedonobacterales		OTU_15836	k__Bacteria		OTU_12491	k__Bacteria; p__Firmicutes; c__Clostridia; o__Clostridiales; f__unidentified_Clostridiales; g__Fonticella					OTU_16007	k__Bacteria; p__Cyanobacteria; c__unidentified_Cyanobacteria; o__unidentified_Cyanobacteria; f__unidentified_Cyanobacteria; g__unidentified_Cyanobacteria		OTU_14717	k__Bacteria; p__Bacteroidetes; c__Bacteroidia; o__Sphingobacteriales; f__Lentimicrobiaceae		OTU_7445	k__Bacteria; p__Bacteroidetes; c__Bacteroidia; o__Bacteroidales; f__Barnesiellaceae; g__unidentified_Barnesiellaceae; s__Bacteroidales_bacterium_36-12		OTU_15273	k__Bacteria; p__Bacteroidetes; c__Bacteroidia; o__Bacteroidales; f__Prevotellaceae; g__unidentified_Prevotellaceae; s__Prevotella_sp_oral_clone_DA058		OTU_13485	k__Bacteria; p__Firmicutes; c__Clostridia; o__Clostridiales; f__Ruminococcaceae		OTU_6471	k__Bacteria; p__unidentified_Bacteria; c__unidentified_Bacteria; o__Campylobacterales; f__unidentified_Campylobacterales; g__Sulfurospirillum; s__Sulfurospirillum_cavolei					OTU_13603	k__Bacteria; p__Cyanobacteria; c__unidentified_Cyanobacteria; o__unidentified_Cyanobacteria; f__unidentified_Cyanobacteria; g__unidentified_Cyanobacteria
OTU_103	k__Bacteria; p__Nitrospirae; c__Nitrospira; o__Nitrospirales; f__Nitrospiraceae; g__; s__		OTU_12019	k__Bacteria; p__Proteobacteria; c__Gammaproteobacteria; o__Cellvibrionales; f__Microbulbiferaceae; g__Microbulbifer		OTU_8826	k__Bacteria; p__Chloroflexi; c__Ktedonobacteria; o__Ktedonobacterales		OTU_15868	k__Bacteria; p__Proteobacteria; c__Deltaproteobacteria; o__Oligoflexales		OTU_14939	k__Bacteria; p__Bacteroidetes; c__Bacteroidia; o__Bacteroidales; f__Rikenellaceae; g__; s__		OTU_15886	k__Bacteria; p__Proteobacteria; c__Deltaproteobacteria; o__Myxococcales		OTU_12541	k__Bacteria; p__Planctomycetes; c__Planctomycetacia; o__Planctomycetales; f__; g__; s__					OTU_16028	k__Bacteria; p__Chloroflexi; c__Anaerolineae		OTU_14730	k__Bacteria; p__Actinobacteria; c__; o__; f__; g__; s__		OTU_7474	k__Bacteria; p__unidentified_Bacteria; c__unidentified_Bacteria; o__unidentified_Bacteria; f__unidentified_Bacteria		OTU_15283	k__Bacteria; p__Candidatus_Magasanikbacteria; c__; o__; f__; g__; s__		OTU_13486	k__Bacteria		OTU_6483	k__Bacteria; p__Chloroflexi; c__Anaerolineae; o__Anaerolineales; f__Anaerolineaceae; g__; s__					OTU_13613	k__Bacteria
OTU_104	k__Bacteria; p__Proteobacteria; c__Deltaproteobacteria; o__; f__; g__; s__		OTU_12161	k__Bacteria; p__Firmicutes; c__Clostridia		OTU_8926	k__Bacteria; p__Chloroflexi; c__Ktedonobacteria; o__Ktedonobacterales; f__Ktedonobacteraceae; g__; s__		OTU_15870	k__Bacteria		OTU_14959	k__Bacteria; p__Planctomycetes; c__Planctomycetacia; o__unidentified_Planctomycetacia; f__Gemmataceae; g__; s__		OTU_15913	k__Bacteria		OTU_12545	k__Bacteria; p__Gemmatimonadetes; c__; o__; f__; g__; s__					OTU_16029	k__Bacteria; p__Proteobacteria; c__Deltaproteobacteria; o__Syntrophobacterales; f__Syntrophaceae; g__Desulfobacca; s__		OTU_14971	k__Bacteria; p__Parcubacteria; c__; o__; f__; g__; s__		OTU_7552	k__Bacteria; p__Proteobacteria; c__Deltaproteobacteria		OTU_15294	k__Bacteria; p__Proteobacteria		OTU_13488	k__Bacteria; p__Bacteroidetes; c__Bacteroidia; o__Bacteroidales; f__Prevotellaceae; g__Alloprevotella; s__		OTU_6489	k__Bacteria; p__Chloroflexi; c__Ktedonobacteria; o__Ktedonobacterales; f__Ktedonobacteraceae; g__; s__					OTU_13707	k__Bacteria; p__Proteobacteria; c__Alphaproteobacteria; o__Rickettsiales
OTU_105	k__Bacteria; p__Proteobacteria; c__Deltaproteobacteria; o__; f__; g__; s__		OTU_12213	k__Bacteria; p__Firmicutes; c__Clostridia; o__Clostridiales; f__Ruminococcaceae; g__Acetanaerobacterium; s__		OTU_8934	k__Bacteria; p__Proteobacteria; c__Alphaproteobacteria; o__unidentified_Alphaproteobacteria; f__Acetobacteraceae		OTU_15871	k__Bacteria		OTU_14975	k__Bacteria; p__Proteobacteria; c__Gammaproteobacteria		OTU_15919	k__Bacteria; p__Actinobacteria; c__Thermoleophilia; o__Solirubrobacterales		OTU_12549	k__Bacteria; p__unidentified_Bacteria; c__unidentified_Bacteria; o__unidentified_Bacteria; f__unidentified_Bacteria; g__unidentified_Bacteria; s__candidate_division_TM6_bacterium_GW2011_GWF2_33_332					OTU_16050	k__Bacteria; p__Bacteroidetes; c__Bacteroidia		OTU_14990	k__Bacteria; p__unidentified_Bacteria; c__unidentified_Bacteria; o__unidentified_Bacteria; f__unidentified_Bacteria; g__unidentified_Bacteria; s__soil_bacterium_WWH121		OTU_7568	k__Bacteria; p__Chloroflexi		OTU_15296	k__Bacteria; p__Planctomycetes; c__Planctomycetacia; o__unidentified_Planctomycetacia; f__Gemmataceae; g__; s__		OTU_13491	k__Bacteria; p__Proteobacteria		OTU_6492	k__Bacteria; p__Chlamydiae; c__unidentified_Chlamydiae; o__Chlamydiales; f__Simkaniaceae					OTU_13786	k__Bacteria; p__Proteobacteria; c__Gammaproteobacteria; o__Salinisphaerales; f__Solimonadaceae; g__Nevskia
OTU_106	k__Bacteria; p__Acidobacteria; c__unidentified_Acidobacteria; o__unidentified_Acidobacteria; f__unidentified_Acidobacteria; g__unidentified_Acidobacteria; s__Acidobacteria_bacterium_WX27		OTU_12222	k__Bacteria; p__Proteobacteria; c__Alphaproteobacteria; o__unidentified_Alphaproteobacteria; f__Geminicoccaceae		OTU_8943	k__Bacteria		OTU_15942	k__Bacteria; p__Actinobacteria; c__unidentified_Actinobacteria		OTU_15077	k__Bacteria; p__Proteobacteria; c__Alphaproteobacteria; o__unidentified_Alphaproteobacteria; f__Paracaedibacteraceae		OTU_16024	k__Bacteria		OTU_12573	k__Bacteria; p__Bacteroidetes; c__Bacteroidia; o__Sphingobacteriales; f__unidentified_Sphingobacteriales; g__unidentified_Sphingobacteriales; s__Bacteroidetes_bacterium_OLB11					OTU_16103	k__Bacteria		OTU_15290	k__Bacteria; p__Proteobacteria; c__Deltaproteobacteria; o__Bdellovibrionales; f__Bacteriovoracaceae; g__Peredibacter; s__		OTU_7595	k__Bacteria; p__Tenericutes; c__Mollicutes; o__; f__; g__; s__		OTU_15339	k__Bacteria		OTU_13514	k__Bacteria; p__Planctomycetes; c__Planctomycetacia; o__unidentified_Planctomycetacia; f__Isosphaeraceae; g__; s__		OTU_6514	k__Bacteria; p__Chlamydiae; c__unidentified_Chlamydiae; o__Chlamydiales; f__Simkaniaceae					OTU_13824	k__Bacteria; p__Proteobacteria; c__Alphaproteobacteria
OTU_107	k__Bacteria		OTU_12793	k__Bacteria; p__Bacteroidetes; c__Bacteroidia; o__Bacteroidales; f__Muribaculaceae; g__; s__		OTU_9232	k__Bacteria; p__Chloroflexi; c__Ktedonobacteria; o__Ktedonobacterales		OTU_15956	k__Bacteria; p__Tenericutes; c__Mollicutes; o__Entomoplasmatales; f__unidentified_Entomoplasmatales; g__Candidatus_Hepatoplasma; s__		OTU_15214	k__Bacteria; p__Bacteroidetes; c__Bacteroidia; o__Bacteroidales; f__Prevotellaceae		OTU_16054	k__Bacteria		OTU_12667	k__Bacteria; p__Proteobacteria; c__Deltaproteobacteria					OTU_16111	k__Bacteria; p__Proteobacteria; c__Alphaproteobacteria; o__unidentified_Alphaproteobacteria; f__Paracaedibacteraceae; g__Candidatus_Odyssella		OTU_15442	k__Bacteria; p__Actinobacteria; c__Nitriliruptoria; o__Euzebyales; f__Euzebyaceae; g__; s__		OTU_7631	k__Bacteria; p__Armatimonadetes; c__; o__; f__; g__; s__		OTU_15482	k__Bacteria		OTU_13565	k__Bacteria; p__Chloroflexi; c__Chloroflexia; o__Chloroflexales; f__Roseiflexaceae; g__; s__		OTU_6569	k__Bacteria; p__Firmicutes; c__Clostridia; o__Clostridiales; f__Ruminococcaceae					OTU_13825	k__Bacteria; p__Bacteroidetes; c__Bacteroidia; o__Bacteroidales
OTU_108	k__Bacteria; p__Actinobacteria		OTU_12794	k__Bacteria; p__Firmicutes; c__Clostridia; o__Clostridiales; f__Lachnospiraceae; g__Moryella; s__		OTU_9235	k__Bacteria; p__Chloroflexi					OTU_15247	k__Bacteria; p__Chloroflexi		OTU_16134	k__Bacteria; p__Proteobacteria; c__Deltaproteobacteria; o__Oligoflexales; f__Oligoflexaceae; g__; s__		OTU_12695	k__Bacteria					OTU_16122	k__Bacteria; p__Proteobacteria		OTU_15480	k__Bacteria; p__Acidobacteria; c__unidentified_Acidobacteria; o__unidentified_Acidobacteria; f__unidentified_Acidobacteria; g__unidentified_Acidobacteria		OTU_7770	k__Bacteria		OTU_15483	k__Bacteria; p__Proteobacteria; c__Gammaproteobacteria; o__Salinisphaerales; f__Solimonadaceae; g__Alkanibacter; s__gamma_proteobacterium_W109-152		OTU_13625	k__Bacteria; p__Proteobacteria; c__Alphaproteobacteria; o__Caulobacterales; f__Parvularculaceae; g__; s__		OTU_6611	k__Bacteria					OTU_13832	k__Bacteria; p__Proteobacteria; c__Alphaproteobacteria
OTU_109	k__Bacteria; p__Chloroflexi; c__Anaerolineae; o__; f__; g__; s__		OTU_13290	k__Bacteria; p__Firmicutes; c__Clostridia; o__Clostridiales; f__unidentified_Clostridiales; g__Acidaminobacter		OTU_9453	k__Bacteria; p__Proteobacteria; c__Deltaproteobacteria					OTU_15256	k__Bacteria		OTU_16137	k__Bacteria; p__Bacteroidetes; c__Bacteroidia; o__Cytophagales; f__unidentified_Cytophagales; g__unidentified_Cytophagales; s__marine_bacterium_JK1007		OTU_12738	k__Bacteria					OTU_16161	k__Bacteria; p__Bacteroidetes; c__Bacteroidia; o__Sphingobacteriales		OTU_15499	k__Bacteria; p__Proteobacteria; c__Gammaproteobacteria		OTU_7798	k__Bacteria; p__Firmicutes; c__Clostridia; o__Clostridiales; f__Ruminococcaceae		OTU_15605	k__Bacteria		OTU_13676	k__Bacteria; p__Fibrobacteres; c__Fibrobacteria; o__Fibrobacterales; f__Fibrobacteraceae; g__unidentified_Fibrobacteraceae; s__Juncus_effusus		OTU_6618	k__Bacteria; p__Bacteroidetes; c__Bacteroidia; o__Bacteroidales; f__Prevotellaceae; g__unidentified_Prevotellaceae; s__Prevotellaceae_bacterium_DJF_CR25					OTU_13833	k__Bacteria
OTU_110	k__Archaea; p__Thaumarchaeota; c__Nitrososphaeria; o__Nitrososphaerales; f__Nitrososphaeraceae; g__; s__		OTU_13466	k__Bacteria; p__Deinococcus-Thermus; c__Deinococci; o__Thermales; f__Thermaceae; g__Meiothermus; s__		OTU_9591	k__Bacteria; p__Chloroflexi; c__Ktedonobacteria; o__Ktedonobacterales; f__Ktedonobacteraceae; g__; s__					OTU_15387	k__Bacteria; p__Proteobacteria; c__Deltaproteobacteria; o__Bdellovibrionales; f__Bdellovibrionaceae; g__Bdellovibrio					OTU_12758	k__Bacteria; p__Berkelbacteria; c__; o__; f__; g__; s__					OTU_16180	k__Bacteria; p__Candidatus_Woesebacteria		OTU_15607	k__Bacteria; p__Chlamydiae; c__unidentified_Chlamydiae; o__Chlamydiales; f__Parachlamydiaceae		OTU_7902	k__Bacteria; p__Proteobacteria; c__Gammaproteobacteria; o__unidentified_Gammaproteobacteria; f__Woeseiaceae; g__unidentified_Woeseiaceae; s__bacterium_YC-ZSS-LKJ152		OTU_15611	k__Bacteria		OTU_13701	k__Bacteria; p__Chloroflexi		OTU_6619	k__Bacteria; p__Proteobacteria					OTU_14001	k__Bacteria; p__Proteobacteria
OTU_111	k__Bacteria; p__Firmicutes; c__Negativicutes; o__Selenomonadales; f__Veillonellaceae; g__Megamonas; s__		OTU_13472	k__Bacteria; p__Proteobacteria; c__Alphaproteobacteria; o__Rickettsiales; f__unidentified_Rickettsiales; g__unidentified_Rickettsiales; s__		OTU_9878	k__Bacteria; p__Bacteroidetes; c__Bacteroidia; o__Sphingobacteriales; f__unidentified_Sphingobacteriales; g__unidentified_Sphingobacteriales; s__bacterium_enrichment_culture_clone_auto79_4W					OTU_15400	k__Bacteria; p__Firmicutes; c__Clostridia; o__Clostridiales; f__Lachnospiraceae; g__unidentified_Lachnospiraceae; s__Clostridium_sp_ID11					OTU_12769	k__Bacteria; p__Firmicutes; c__Clostridia; o__Clostridiales; f__Ruminococcaceae					OTU_16200	k__Bacteria; p__Proteobacteria; c__Alphaproteobacteria; o__unidentified_Alphaproteobacteria		OTU_15855	k__Bacteria; p__unidentified_Bacteria; c__unidentified_Bacteria; o__unidentified_Bacteria; f__unidentified_Bacteria; g__Candidatus_Omnitrophus; s__		OTU_7916	k__Bacteria		OTU_15615	k__Bacteria; p__Planctomycetes; c__Phycisphaerae		OTU_13760	k__Bacteria; p__Proteobacteria; c__Gammaproteobacteria; o__unidentified_Gammaproteobacteria; f__unidentified_Gammaproteobacteria; g__unidentified_Gammaproteobacteria		OTU_6642	k__Bacteria; p__Bacteroidetes; c__Bacteroidia; o__Bacteroidales; f__Muribaculaceae; g__; s__					OTU_14074	k__Bacteria; p__Bacteroidetes; c__Bacteroidia; o__Bacteroidales
OTU_112	k__Bacteria; p__Acidobacteria; c__unidentified_Acidobacteria; o__unidentified_Acidobacteria; f__unidentified_Acidobacteria; g__unidentified_Acidobacteria; s__Acidobacteria_bacterium_SCN_69-37		OTU_13552	k__Archaea; p__Euryarchaeota; c__Thermoplasmata; o__Methanomassiliicoccales; f__Methanomassiliicoccaceae; g__; s__		OTU_9886	k__Bacteria; p__Proteobacteria; c__Alphaproteobacteria					OTU_15474	k__Bacteria; p__Tenericutes; c__Mollicutes; o__; f__; g__; s__					OTU_12783	k__Bacteria; p__Proteobacteria								OTU_15862	k__Bacteria; p__Planctomycetes; c__Phycisphaerae		OTU_7959	k__Bacteria; p__Acidobacteria; c__unidentified_Acidobacteria; o__unidentified_Acidobacteria; f__unidentified_Acidobacteria; g__unidentified_Acidobacteria; s__uncultivated_soil_bacterium_clone_S111		OTU_15635	k__Bacteria; p__Firmicutes; c__Clostridia; o__Clostridiales; f__Ruminococcaceae		OTU_13770	k__Bacteria; p__Proteobacteria; c__Gammaproteobacteria		OTU_6671	k__Bacteria; p__Acidobacteria; c__Acidobacteriia; o__Solibacterales; f__unidentified_Solibacterales					OTU_14093	k__Archaea; p__Thaumarchaeota; c__Nitrososphaeria; o__Nitrosopumilales; f__Nitrosopumilaceae; g__; s__
OTU_113	k__Bacteria; p__Chloroflexi; c__Anaerolineae		OTU_13563	k__Bacteria; p__Proteobacteria; c__Gammaproteobacteria; o__unidentified_Gammaproteobacteria; f__Woeseiaceae; g__Woeseia		OTU_10081	k__Bacteria					OTU_15493	k__Bacteria; p__unidentified_Bacteria; c__unidentified_Bacteria; o__unidentified_Bacteria; f__unidentified_Bacteria; g__unidentified_Bacteria; s__soil_bacterium_WWH121					OTU_12784	k__Bacteria; p__Proteobacteria; c__Deltaproteobacteria; o__Bdellovibrionales; f__Bdellovibrionaceae; g__Bdellovibrio								OTU_15887	k__Bacteria		OTU_7974	k__Bacteria		OTU_15638	k__Bacteria		OTU_13772	k__Bacteria; p__Proteobacteria; c__Gammaproteobacteria		OTU_6689	k__Bacteria; p__Firmicutes; c__Clostridia; o__Clostridiales; f__Ruminococcaceae; g__; s__					OTU_14140	k__Bacteria; p__Tenericutes; c__Mollicutes; o__Mycoplasmatales; f__Mycoplasmataceae; g__Mycoplasma
OTU_114	k__Bacteria; p__Proteobacteria; c__Gammaproteobacteria; o__unidentified_Gammaproteobacteria; f__Nitrosomonadaceae		OTU_13822	k__Bacteria; p__unidentified_Bacteria; c__unidentified_Bacteria; o__unidentified_Bacteria; f__unidentified_Bacteria; g__unidentified_Bacteria		OTU_10272	k__Bacteria; p__Chloroflexi; c__Ktedonobacteria; o__Ktedonobacterales; f__Ktedonobacteraceae					OTU_15526	k__Bacteria; p__Cloacimonetes; c__; o__; f__; g__; s__					OTU_12805	k__Bacteria								OTU_15964	k__Bacteria; p__Chloroflexi; c__Ktedonobacteria; o__; f__; g__; s__		OTU_7999	k__Bacteria; p__Proteobacteria; c__Alphaproteobacteria; o__Rhizobiales; f__Rhizobiaceae		OTU_15651	k__Bacteria; p__Planctomycetes; c__Planctomycetacia; o__unidentified_Planctomycetacia; f__Gemmataceae; g__; s__		OTU_13844	k__Bacteria		OTU_6699	k__Bacteria; p__Planctomycetes; c__Phycisphaerae; o__Tepidisphaerales					OTU_14213	k__Bacteria; p__Proteobacteria; c__Alphaproteobacteria; o__Rhodospirillales; f__unidentified_Rhodospirillales; g__unidentified_Rhodospirillales; s__Alphaproteobacteria_bacterium_canine_oral_taxon_081
OTU_115	k__Bacteria; p__Proteobacteria; c__Gammaproteobacteria; o__Xanthomonadales; f__Xanthomonadaceae; g__Arenimonas; s__		OTU_13835	k__Bacteria; p__Firmicutes; c__Clostridia; o__Clostridiales; f__Ruminococcaceae		OTU_10396	k__Bacteria; p__Proteobacteria; c__Deltaproteobacteria; o__; f__; g__; s__					OTU_15636	k__Bacteria; p__Bacteroidetes; c__Bacteroidia; o__Cytophagales; f__Microscillaceae; g__Ohtaekwangia					OTU_12838	k__Bacteria; p__Proteobacteria; c__Deltaproteobacteria; o__Bdellovibrionales; f__Bdellovibrionaceae; g__; s__								OTU_16037	k__Bacteria; p__Verrucomicrobia; c__Verrucomicrobiae; o__; f__; g__; s__		OTU_8116	k__Bacteria; p__unidentified_Bacteria; c__unidentified_Bacteria; o__unidentified_Bacteria; f__unidentified_Bacteria; g__unidentified_Bacteria		OTU_15686	k__Bacteria; p__Bacteroidetes; c__Bacteroidia		OTU_13845	k__Bacteria; p__Tenericutes; c__Mollicutes; o__Entomoplasmatales; f__Spiroplasmataceae; g__Spiroplasma		OTU_6725	k__Bacteria					OTU_14232	k__Bacteria; p__Proteobacteria; c__Alphaproteobacteria; o__Rickettsiales
OTU_116	k__Bacteria; p__Proteobacteria; c__Gammaproteobacteria		OTU_13854	k__Bacteria; p__Firmicutes; c__Bacilli; o__Bacillales; f__Paenibacillaceae; g__Paenibacillus; s__Paenibacillus_cookii		OTU_10640	k__Bacteria; p__Chloroflexi; c__Anaerolineae					OTU_15684	k__Bacteria; p__unidentified_Bacteria; c__unidentified_Bacteria; o__unidentified_Bacteria; f__unidentified_Bacteria; g__Candidatus_Saccharimonas; s__					OTU_12881	k__Bacteria; p__Bacteroidetes; c__Bacteroidia; o__Bacteroidales								OTU_16163	k__Bacteria; p__Planctomycetes; c__; o__; f__; g__; s__		OTU_8136	k__Bacteria; p__Proteobacteria; c__Alphaproteobacteria; o__unidentified_Alphaproteobacteria; f__unidentified_Alphaproteobacteria; g__unidentified_Alphaproteobacteria; s__bacterium_enrichment_culture_clone_SRAO_28		OTU_15702	k__Bacteria		OTU_13846	k__Bacteria		OTU_6742	k__Bacteria; p__Bacteroidetes; c__Bacteroidia; o__Chitinophagales; f__Saprospiraceae; g__; s__					OTU_14242	k__Bacteria; p__Chloroflexi; c__; o__; f__; g__; s__
OTU_117	k__Bacteria; p__Proteobacteria; c__Gammaproteobacteria; o__unidentified_Gammaproteobacteria		OTU_14176	k__Bacteria; p__Chloroflexi; c__Anaerolineae		OTU_10659	k__Bacteria; p__Chloroflexi; c__unidentified_Chloroflexi; o__unidentified_Chloroflexi; f__unidentified_Chloroflexi; g__unidentified_Chloroflexi; s__bacterium_Ellin6543					OTU_15689	k__Bacteria; p__Firmicutes; c__Clostridia; o__Clostridiales; f__Ruminococcaceae					OTU_12927	k__Bacteria; p__Proteobacteria; c__Gammaproteobacteria											OTU_8237	k__Bacteria; p__Firmicutes; c__Clostridia; o__Clostridiales; f__Ruminococcaceae		OTU_15920	k__Bacteria; p__Proteobacteria; c__Gammaproteobacteria		OTU_13881	k__Bacteria; p__Proteobacteria		OTU_6776	k__Bacteria; p__Acidobacteria; c__Acidobacteriia; o__Solibacterales; f__unidentified_Solibacterales; g__Bryobacter; s__					OTU_14270	k__Bacteria; p__Bacteroidetes; c__Ignavibacteria
OTU_118	k__Bacteria; p__Proteobacteria; c__Alphaproteobacteria; o__unidentified_Alphaproteobacteria; f__unidentified_Alphaproteobacteria		OTU_14366	k__Bacteria; p__Firmicutes; c__Bacilli; o__Lactobacillales; f__Aerococcaceae; g__Eremococcus; s__		OTU_10666	k__Bacteria; p__Acidobacteria; c__Acidobacteriia; o__Acidobacteriales; f__unidentified_Acidobacteriales; g__Occallatibacter; s__					OTU_15691	k__Bacteria; p__Bacteroidetes; c__Bacteroidia; o__Bacteroidales; f__Rikenellaceae; g__; s__					OTU_12992	k__Bacteria											OTU_8252	k__Bacteria; p__Proteobacteria; c__Gammaproteobacteria; o__unidentified_Gammaproteobacteria; f__Thioalkalispiraceae; g__Thioalkalispira; s__		OTU_16129	k__Bacteria; p__Proteobacteria; c__Gammaproteobacteria; o__unidentified_Gammaproteobacteria; f__Burkholderiaceae		OTU_13941	k__Bacteria; p__Proteobacteria		OTU_6801	k__Bacteria; p__Proteobacteria; c__Gammaproteobacteria; o__Salinisphaerales; f__Salinisphaeraceae; g__Salinisphaera; s__					OTU_14274	k__Bacteria
OTU_119	k__Bacteria; p__Actinobacteria; c__unidentified_Actinobacteria; o__Micrococcales; f__Microbacteriaceae; g__Agromyces; s__		OTU_14368	k__Bacteria; p__Bacteroidetes; c__Bacteroidia; o__Bacteroidales; f__Marinifilaceae; g__; s__		OTU_10681	k__Bacteria; p__Planctomycetes; c__Planctomycetacia; o__unidentified_Planctomycetacia; f__Gemmataceae; g__; s__					OTU_15803	k__Bacteria					OTU_12997	k__Bacteria											OTU_8269	k__Bacteria; p__Tenericutes; c__Mollicutes; o__Mycoplasmatales; f__Mycoplasmataceae; g__Mycoplasma		OTU_16177	k__Bacteria; p__Candidatus_Woesebacteria		OTU_13996	k__Bacteria; p__Proteobacteria; c__Gammaproteobacteria		OTU_6870	k__Bacteria; p__Rokubacteria; c__unidentified_Rokubacteria; o__unidentified_Rokubacteria; f__unidentified_Rokubacteria; g__Candidatus_Methylomirabilis; s__					OTU_14305	k__Bacteria; p__Proteobacteria; c__Alphaproteobacteria; o__Caulobacterales; f__Hyphomonadaceae; g__Henriciella; s__
OTU_120	k__Bacteria; p__Actinobacteria; c__Thermoleophilia; o__Gaiellales; f__; g__; s__		OTU_14375	k__Bacteria; p__Thermotogae; c__unidentified_Thermotogae; o__Thermotogales; f__Fervidobacteriaceae; g__Fervidobacterium; s__		OTU_10709	k__Bacteria; p__Firmicutes; c__Clostridia; o__Clostridiales; f__Ruminococcaceae; g__Caproiciproducens					OTU_15888	k__Bacteria; p__Acidobacteria; c__Acidobacteriia; o__Solibacterales; f__unidentified_Solibacterales; g__Bryobacter					OTU_13004	k__Bacteria											OTU_8330	k__Bacteria; p__Firmicutes; c__Clostridia; o__Clostridiales; f__Ruminococcaceae					OTU_14113	k__Bacteria; p__Chloroflexi; c__Anaerolineae		OTU_6877	k__Bacteria; p__Bacteroidetes; c__Bacteroidia; o__Bacteroidales; f__Rikenellaceae; g__unidentified_Rikenellaceae; s__Bacteroides_sp_CAG:1060_57_27					OTU_14313	k__Bacteria; p__Proteobacteria; c__Gammaproteobacteria; o__Cellvibrionales; f__Cellvibrionaceae
OTU_121	k__Bacteria; p__Proteobacteria; c__Alphaproteobacteria; o__Rhizobiales; f__; g__; s__		OTU_14622	k__Bacteria; p__Planctomycetes; c__Planctomycetacia; o__unidentified_Planctomycetacia; f__Gemmataceae		OTU_10728	k__Bacteria; p__Proteobacteria; c__Gammaproteobacteria; o__unidentified_Gammaproteobacteria; f__unidentified_Gammaproteobacteria; g__unidentified_Gammaproteobacteria					OTU_15900	k__Bacteria; p__Proteobacteria; c__Alphaproteobacteria; o__unidentified_Alphaproteobacteria; f__unidentified_Alphaproteobacteria					OTU_13009	k__Bacteria; p__Proteobacteria; c__Deltaproteobacteria; o__Myxococcales											OTU_8355	k__Bacteria; p__Actinobacteria; c__unidentified_Actinobacteria; o__Propionibacteriales; f__Propionibacteriaceae; g__unidentified_Propionibacteriaceae; s__Propionibacteriaceae_bacterium_SH081					OTU_14132	k__Bacteria; p__Firmicutes; c__Clostridia; o__Clostridiales; f__unidentified_Clostridiales; g__Oxobacter; s__		OTU_6882	k__Bacteria; p__Firmicutes; c__Clostridia; o__Clostridiales; f__Eubacteriaceae; g__Anaerofustis; s__					OTU_14369	k__Bacteria; p__Tenericutes; c__Mollicutes; o__Entomoplasmatales; f__unidentified_Entomoplasmatales; g__Candidatus_Hepatoplasma; s__
OTU_123	k__Bacteria; p__Proteobacteria; c__Gammaproteobacteria; o__Enterobacteriales; f__Enterobacteriaceae		OTU_14689	k__Bacteria		OTU_10731	k__Bacteria					OTU_15961	k__Bacteria; p__Spirochaetes; c__Spirochaetia; o__Spirochaetales; f__Spirochaetaceae; g__Sphaerochaeta					OTU_13112	k__Bacteria; p__unidentified_Bacteria; c__unidentified_Bacteria; o__Campylobacterales; f__Campylobacteraceae; g__Campylobacter; s__Campylobacter_concisus											OTU_8358	k__Archaea; p__Euryarchaeota; c__Methanomicrobia; o__Methanosarcinales; f__Methanosarcinaceae; g__Methanomethylovorans; s__					OTU_14217	k__Bacteria; p__Proteobacteria; c__Deltaproteobacteria; o__Bdellovibrionales; f__Bdellovibrionaceae; g__Bdellovibrio; s__		OTU_6892	k__Bacteria; p__Actinobacteria; c__; o__; f__; g__; s__					OTU_14472	k__Bacteria
OTU_124	k__Bacteria; p__Acidobacteria; c__Holophagae; o__; f__; g__; s__		OTU_15098	k__Bacteria; p__Bacteroidetes; c__Bacteroidia; o__Bacteroidales; f__Tannerellaceae; g__Parabacteroides; s__		OTU_10736	k__Bacteria; p__Chloroflexi; c__Ktedonobacteria; o__; f__; g__; s__					OTU_15963	k__Bacteria; p__Chloroflexi; c__Anaerolineae					OTU_13123	k__Bacteria; p__Proteobacteria; c__Alphaproteobacteria; o__unidentified_Alphaproteobacteria; f__unidentified_Alphaproteobacteria											OTU_8388	k__Bacteria; p__Proteobacteria; c__Gammaproteobacteria; o__Aeromonadales; f__Aeromonadaceae; g__Tolumonas; s__					OTU_14320	k__Bacteria; p__Armatimonadetes; c__; o__; f__; g__; s__		OTU_6895	k__Bacteria; p__Bacteroidetes; c__Bacteroidia; o__Cytophagales; f__Cyclobacteriaceae; g__Aquiflexum					OTU_14475	k__Bacteria; p__Candidatus_Yanofskybacteria
OTU_125	k__Bacteria; p__Chloroflexi		OTU_15356	k__Bacteria; p__Bacteroidetes; c__Bacteroidia; o__Sphingobacteriales; f__Lentimicrobiaceae; g__; s__		OTU_11003	k__Bacteria					OTU_16013	k__Bacteria; p__Hydrogenedentes; c__; o__; f__; g__; s__					OTU_13254	k__Bacteria											OTU_8414	k__Archaea; p__Euryarchaeota; c__Methanobacteria; o__Methanobacteriales; f__Methanobacteriaceae; g__Methanobacterium; s__Methanobacterium_beijingense					OTU_14351	k__Bacteria; p__Proteobacteria; c__Gammaproteobacteria; o__unidentified_Gammaproteobacteria; f__unidentified_Gammaproteobacteria; g__Candidatus_Berkiella; s__		OTU_6927	k__Bacteria; p__Bacteroidetes; c__Bacteroidia; o__Bacteroidales; f__; g__; s__					OTU_14565	k__Bacteria; p__Proteobacteria; c__Gammaproteobacteria
OTU_126	k__Bacteria; p__Proteobacteria; c__Alphaproteobacteria; o__unidentified_Alphaproteobacteria; f__unidentified_Alphaproteobacteria; g__Dongia		OTU_15456	k__Bacteria; p__Cyanobacteria; c__unidentified_Cyanobacteria; o__unidentified_Cyanobacteria; f__unidentified_Cyanobacteria; g__unidentified_Cyanobacteria		OTU_11034	k__Bacteria; p__Proteobacteria					OTU_16094	k__Bacteria					OTU_13329	k__Bacteria											OTU_8418	k__Bacteria; p__Chloroflexi; c__Ktedonobacteria; o__Ktedonobacterales					OTU_14357	k__Bacteria; p__Firmicutes; c__Clostridia; o__Clostridiales; f__unidentified_Clostridiales		OTU_6929	k__Bacteria; p__Proteobacteria; c__Alphaproteobacteria					OTU_14603	k__Bacteria; p__Planctomycetes; c__Phycisphaerae; o__Phycisphaerales; f__Phycisphaeraceae; g__; s__
OTU_127	k__Bacteria; p__Gemmatimonadetes; c__unidentified_Gemmatimonadetes; o__Gemmatimonadales; f__Gemmatimonadaceae; g__Gemmatirosa; s__		OTU_15457	k__Bacteria; p__Firmicutes; c__Erysipelotrichia; o__Erysipelotrichales; f__Erysipelotrichaceae		OTU_11049	k__Bacteria											OTU_13344	k__Bacteria; p__Proteobacteria; c__Alphaproteobacteria											OTU_8439	k__Bacteria; p__Bacteroidetes; c__Bacteroidia; o__Chitinophagales; f__Saprospiraceae					OTU_14385	k__Bacteria; p__Proteobacteria; c__Gammaproteobacteria; o__unidentified_Gammaproteobacteria; f__unidentified_Gammaproteobacteria; g__Candidatus_Ovatusbacter; s__		OTU_6931	k__Bacteria; p__Firmicutes; c__Clostridia; o__Clostridiales; f__Ruminococcaceae					OTU_14614	k__Bacteria
OTU_128	k__Bacteria; p__Chloroflexi; c__unidentified_Chloroflexi; o__unidentified_Chloroflexi; f__unidentified_Chloroflexi; g__unidentified_Chloroflexi		OTU_15582	k__Bacteria; p__Firmicutes; c__Clostridia; o__Thermoanaerobacterales; f__Thermoanaerobacteraceae; g__Moorella; s__Moorella_thermoacetica		OTU_11052	k__Bacteria; p__Proteobacteria; c__Gammaproteobacteria; o__unidentified_Gammaproteobacteria; f__unidentified_Gammaproteobacteria; g__Aquicella											OTU_13395	k__Bacteria											OTU_8464	k__Bacteria; p__Firmicutes; c__Clostridia; o__Clostridiales; f__Christensenellaceae; g__; s__					OTU_14445	k__Bacteria; p__Proteobacteria; c__Gammaproteobacteria		OTU_6933	k__Bacteria; p__Chloroflexi; c__Anaerolineae					OTU_14617	k__Bacteria; p__Bacteroidetes; c__Bacteroidia; o__Cytophagales; f__Hymenobacteraceae; g__Adhaeribacter
OTU_129	k__Bacteria; p__Firmicutes; c__Bacilli; o__Bacillales; f__Bacillaceae; g__Bacillus		OTU_15657	k__Bacteria; p__Fusobacteria; c__Fusobacteriia; o__Fusobacteriales; f__Leptotrichiaceae; g__Leptotrichia; s__Leptotrichia_hofstadii		OTU_11060	k__Bacteria; p__Proteobacteria; c__Deltaproteobacteria; o__Myxococcales; f__Myxococcaceae											OTU_13432	k__Bacteria; p__Proteobacteria; c__Gammaproteobacteria; o__Acidiferrobacterales; f__Acidiferrobacteraceae; g__Sulfurifustis; s__											OTU_8511	k__Bacteria; p__Firmicutes; c__Clostridia; o__Clostridiales					OTU_14515	k__Bacteria; p__Proteobacteria		OTU_6940	k__Bacteria; p__Bacteroidetes; c__Bacteroidia; o__Bacteroidales; f__Rikenellaceae					OTU_14777	k__Bacteria; p__Proteobacteria; c__Alphaproteobacteria; o__Sphingomonadales; f__Sphingomonadaceae; g__Erythrobacter; s__Erythrobacter_longus
OTU_130	k__Bacteria; p__Rokubacteria; c__; o__; f__; g__; s__		OTU_15696	k__Bacteria		OTU_11073	k__Bacteria; p__Acidobacteria; c__Acidobacteriia; o__Solibacterales; f__unidentified_Solibacterales; g__Bryobacter; s__											OTU_13443	k__Bacteria											OTU_8601	k__Bacteria					OTU_14548	k__Bacteria		OTU_6947	k__Bacteria; p__Bacteroidetes; c__Bacteroidia; o__Flavobacteriales; f__Flavobacteriaceae					OTU_14816	k__Bacteria; p__Planctomycetes; c__Planctomycetacia; o__; f__; g__; s__
OTU_131	k__Bacteria		OTU_15725	k__Bacteria; p__Proteobacteria; c__Gammaproteobacteria; o__unidentified_Gammaproteobacteria; f__unidentified_Gammaproteobacteria		OTU_11074	k__Bacteria; p__Planctomycetes; c__Planctomycetacia; o__unidentified_Planctomycetacia; f__Gemmataceae; g__; s__											OTU_13561	k__Bacteria; p__Proteobacteria; c__Deltaproteobacteria; o__Bdellovibrionales; f__Bdellovibrionaceae; g__Bdellovibrio; s__											OTU_8613	k__Bacteria; p__Spirochaetes; c__Spirochaetia; o__Spirochaetales; f__Spirochaetaceae; g__unidentified_Spirochaetaceae					OTU_14618	k__Bacteria; p__Proteobacteria; c__Alphaproteobacteria; o__unidentified_Alphaproteobacteria; f__unidentified_Alphaproteobacteria; g__unidentified_Alphaproteobacteria; s__alpha_proteobacterium_DG1294		OTU_6959	k__Bacteria; p__Chloroflexi; c__Dehalococcoidia					OTU_14912	k__Bacteria; p__Proteobacteria; c__Gammaproteobacteria; o__Legionellales; f__Legionellaceae; g__Legionella
OTU_132	k__Bacteria; p__Acidobacteria; c__Acidobacteriia; o__Solibacterales; f__unidentified_Solibacterales		OTU_15759	k__Bacteria; p__Actinobacteria		OTU_11125	k__Bacteria; p__Proteobacteria; c__Alphaproteobacteria											OTU_13596	k__Bacteria											OTU_8630	k__Bacteria					OTU_14681	k__Bacteria; p__Planctomycetes; c__Phycisphaerae; o__Phycisphaerales; f__Phycisphaeraceae; g__; s__		OTU_6971	k__Bacteria; p__Firmicutes; c__Clostridia; o__Clostridiales; f__Lachnospiraceae					OTU_14914	k__Bacteria; p__Proteobacteria; c__Deltaproteobacteria; o__Bdellovibrionales; f__Bdellovibrionaceae; g__Bdellovibrio
OTU_133	k__Bacteria; p__Chloroflexi; c__Anaerolineae		OTU_15954	k__Bacteria; p__Actinobacteria; c__Thermoleophilia; o__Solirubrobacterales; f__; g__; s__		OTU_11465	k__Bacteria; p__Chloroflexi; c__Ktedonobacteria; o__Ktedonobacterales; f__Ktedonobacteraceae; g__; s__											OTU_13606	k__Bacteria; p__Bacteroidetes; c__Bacteroidia; o__Sphingobacteriales; f__; g__; s__											OTU_8633	k__Bacteria; p__Proteobacteria; c__Gammaproteobacteria; o__Methylococcales; f__Methylococcaceae; g__; s__					OTU_14685	k__Bacteria; p__Proteobacteria; c__Gammaproteobacteria		OTU_6982	k__Bacteria; p__Firmicutes; c__Clostridia; o__Clostridiales; f__Lachnospiraceae; g__unidentified_Lachnospiraceae					OTU_14922	k__Bacteria; p__Bacteroidetes; c__Bacteroidia; o__Chitinophagales; f__Chitinophagaceae
OTU_134	k__Bacteria; p__Acidobacteria; c__; o__; f__; g__; s__		OTU_16048	k__Bacteria; p__Chloroflexi; c__Anaerolineae; o__; f__; g__; s__		OTU_11474	k__Bacteria; p__Bacteroidetes; c__Bacteroidia; o__Chitinophagales; f__Chitinophagaceae											OTU_13612	k__Bacteria											OTU_8636	k__Bacteria; p__Firmicutes; c__Clostridia; o__Clostridiales; f__Peptococcaceae; g__; s__					OTU_14733	k__Bacteria; p__Bacteroidetes; c__Bacteroidia; o__Sphingobacteriales; f__; g__; s__		OTU_7015	k__Bacteria; p__Firmicutes; c__Clostridia; o__Clostridiales					OTU_14978	k__Bacteria; p__Proteobacteria; c__Gammaproteobacteria; o__Cellvibrionales; f__Spongiibacteraceae; g__; s__
OTU_135	k__Bacteria; p__Actinobacteria; c__unidentified_Actinobacteria; o__Propionibacteriales; f__Nocardioidaceae; g__Nocardioides; s__Nocardioides_sp_DN36		OTU_16190	k__Bacteria; p__Firmicutes; c__Bacilli; o__Lactobacillales		OTU_11512	k__Bacteria; p__Proteobacteria; c__Deltaproteobacteria											OTU_13620	k__Bacteria; p__Proteobacteria											OTU_8681	k__Bacteria; p__Gemmatimonadetes; c__unidentified_Gemmatimonadetes; o__Gemmatimonadales; f__Gemmatimonadaceae; g__unidentified_Gemmatimonadaceae; s__Gemmatimonadetes_bacterium_WWH24					OTU_14829	k__Bacteria; p__Proteobacteria; c__Gammaproteobacteria		OTU_7102	k__Bacteria; p__Bacteroidetes; c__Bacteroidia; o__Sphingobacteriales; f__Sphingobacteriaceae					OTU_14979	k__Bacteria; p__Proteobacteria; c__Alphaproteobacteria; o__unidentified_Alphaproteobacteria
OTU_136	k__Bacteria; p__Gemmatimonadetes; c__unidentified_Gemmatimonadetes; o__Gemmatimonadales; f__Gemmatimonadaceae; g__; s__					OTU_11570	k__Bacteria; p__Proteobacteria; c__Alphaproteobacteria; o__Rickettsiales											OTU_13631	k__Bacteria; p__Proteobacteria; c__Deltaproteobacteria											OTU_8831	k__Bacteria; p__Actinobacteria; c__unidentified_Actinobacteria; o__Micrococcales; f__Dermatophilaceae; g__Kineosphaera; s__					OTU_14838	k__Bacteria		OTU_7104	k__Bacteria; p__Proteobacteria					OTU_15066	k__Bacteria
OTU_137	k__Bacteria; p__Bacteroidetes; c__Bacteroidia; o__Flavobacteriales; f__Flavobacteriaceae; g__Flavobacterium					OTU_11715	k__Bacteria; p__Firmicutes; c__Bacilli; o__Bacillales; f__; g__; s__											OTU_13725	k__Bacteria; p__Proteobacteria; c__Deltaproteobacteria; o__Oligoflexales; f__Oligoflexaceae; g__; s__											OTU_8972	k__Bacteria; p__Firmicutes; c__Clostridia; o__Clostridiales; f__unidentified_Clostridiales					OTU_14844	k__Bacteria		OTU_7109	k__Bacteria; p__Chloroflexi; c__Anaerolineae; o__Ardenticatenales; f__; g__; s__					OTU_15109	k__Bacteria; p__Proteobacteria
OTU_138	k__Bacteria					OTU_11717	k__Bacteria; p__Proteobacteria; c__Alphaproteobacteria; o__unidentified_Alphaproteobacteria; f__unidentified_Alphaproteobacteria											OTU_13812	k__Bacteria											OTU_9052	k__Bacteria; p__Latescibacteria; c__; o__; f__; g__; s__					OTU_14845	k__Bacteria		OTU_7112	k__Bacteria; p__Proteobacteria; c__Alphaproteobacteria; o__Rhodospirillales					OTU_15147	k__Bacteria
OTU_139	k__Bacteria; p__Gemmatimonadetes; c__unidentified_Gemmatimonadetes; o__Gemmatimonadales; f__Gemmatimonadaceae; g__; s__					OTU_11826	k__Bacteria; p__Firmicutes; c__Clostridia; o__Clostridiales; f__Peptococcaceae; g__Thermincola; s__											OTU_13823	k__Bacteria; p__Proteobacteria; c__Alphaproteobacteria; o__Rickettsiales; f__Rickettsiaceae											OTU_9060	k__Bacteria; p__Verrucomicrobia; c__Verrucomicrobiae; o__; f__; g__; s__					OTU_14865	k__Bacteria		OTU_7124	k__Bacteria; p__Actinobacteria; c__Thermoleophilia; o__Solirubrobacterales; f__Solirubrobacteraceae; g__Conexibacter					OTU_15212	k__Bacteria
OTU_140	k__Bacteria; p__Gemmatimonadetes; c__unidentified_Gemmatimonadetes; o__Gemmatimonadales; f__Gemmatimonadaceae; g__Gemmatirosa; s__					OTU_12250	k__Bacteria											OTU_13849	k__Bacteria; p__Proteobacteria; c__Alphaproteobacteria; o__unidentified_Alphaproteobacteria; f__Acetobacteraceae											OTU_9084	k__Bacteria; p__Bacteroidetes; c__Bacteroidia; o__Bacteroidales; f__Prevotellaceae					OTU_14870	k__Bacteria		OTU_7128	k__Bacteria; p__Bacteroidetes; c__Bacteroidia; o__Sphingobacteriales; f__; g__; s__					OTU_15229	k__Bacteria; p__Elusimicrobia
OTU_141	k__Bacteria; p__Proteobacteria; c__Deltaproteobacteria; o__; f__; g__; s__					OTU_12378	k__Bacteria; p__Proteobacteria; c__Deltaproteobacteria; o__Myxococcales; f__unidentified_Myxococcales; g__unidentified_Myxococcales; s__Anaeromyxobacter_dehalogenans											OTU_13887	k__Bacteria; p__Bacteroidetes; c__Bacteroidia; o__Bacteroidales; f__Prevotellaceae; g__unidentified_Prevotellaceae; s__Prevotella_sp_RS2											OTU_9137	k__Archaea; p__Euryarchaeota; c__Halobacteria; o__Halobacteriales; f__Haloferacaceae; g__Natrialba					OTU_14937	k__Bacteria		OTU_7131	k__Bacteria; p__Bacteroidetes; c__Bacteroidia; o__Bacteroidales; f__Muribaculaceae; g__; s__					OTU_15251	k__Bacteria; p__Bacteroidetes; c__Bacteroidia; o__Bacteroidales; f__Prolixibacteraceae
OTU_142	k__Bacteria; p__Acidobacteria; c__; o__; f__; g__; s__					OTU_12392	k__Bacteria; p__Chloroflexi; c__Ktedonobacteria; o__Ktedonobacterales; f__Ktedonobacteraceae											OTU_13934	k__Bacteria; p__Proteobacteria; c__Gammaproteobacteria											OTU_9138	k__Bacteria; p__Armatimonadetes; c__Fimbriimonadia; o__Fimbriimonadales; f__Fimbriimonadaceae; g__; s__					OTU_14944	k__Bacteria; p__Bacteroidetes; c__Bacteroidia		OTU_7146	k__Bacteria; p__Bacteroidetes; c__Bacteroidia; o__Sphingobacteriales; f__; g__; s__					OTU_15348	k__Archaea; p__Thaumarchaeota; c__Nitrososphaeria; o__Nitrosopumilales; f__Nitrosopumilaceae
OTU_143	k__Bacteria; p__Chloroflexi; c__; o__; f__; g__; s__					OTU_12401	k__Bacteria; p__Armatimonadetes											OTU_13957	k__Bacteria											OTU_9139	k__Bacteria; p__Proteobacteria; c__Deltaproteobacteria; o__Syntrophobacterales; f__Syntrophaceae; g__Desulfomonile; s__					OTU_15188	k__Bacteria; p__unidentified_Bacteria; c__unidentified_Bacteria; o__unidentified_Bacteria; f__unidentified_Bacteria; g__unidentified_Bacteria		OTU_7166	k__Bacteria; p__Proteobacteria; c__Deltaproteobacteria; o__Myxococcales; f__Haliangiaceae; g__Haliangium; s__					OTU_15352	k__Bacteria; p__Proteobacteria; c__Deltaproteobacteria; o__Oligoflexales; f__Oligoflexaceae; g__Silvanigrella
OTU_144	k__Bacteria; p__Bacteroidetes; c__Bacteroidia; o__Cytophagales; f__Microscillaceae; g__; s__					OTU_12417	k__Bacteria; p__Chloroflexi; c__Ktedonobacteria; o__Ktedonobacterales; f__Ktedonobacteraceae											OTU_13977	k__Archaea; p__; c__; o__; f__; g__; s__											OTU_9172	k__Bacteria; p__Planctomycetes; c__Phycisphaerae; o__Phycisphaerales; f__; g__; s__					OTU_15237	k__Bacteria; p__Proteobacteria; c__Deltaproteobacteria; o__Myxococcales		OTU_7168	k__Bacteria; p__Proteobacteria					OTU_15364	k__Bacteria
OTU_145	k__Bacteria; p__Bacteroidetes; c__Bacteroidia; o__Sphingobacteriales; f__Sphingobacteriaceae; g__Solitalea; s__Solitalea_canadensis					OTU_12508	k__Bacteria; p__Candidatus_Chisholmbacteria											OTU_13984	k__Bacteria											OTU_9298	k__Bacteria; p__Tenericutes; c__Mollicutes; o__Mycoplasmatales; f__Mycoplasmataceae; g__Mycoplasma					OTU_15264	k__Bacteria; p__Firmicutes; c__Clostridia; o__Clostridiales; f__Ruminococcaceae		OTU_7185	k__Bacteria; p__Bacteroidetes; c__Bacteroidia; o__Sphingobacteriales; f__Sphingobacteriaceae; g__Parapedobacter; s__					OTU_15365	k__Bacteria; p__Bacteroidetes; c__Bacteroidia; o__Flavobacteriales; f__Flavobacteriaceae; g__Marixanthomonas; s__Marinirhabdus_gelatinilytica
OTU_146	k__Bacteria					OTU_12630	k__Bacteria											OTU_14099	k__Bacteria; p__Parcubacteria; c__; o__; f__; g__; s__											OTU_9350	k__Bacteria; p__Planctomycetes; c__Phycisphaerae; o__Tepidisphaerales; f__; g__; s__					OTU_15335	k__Bacteria; p__Proteobacteria; c__Alphaproteobacteria; o__Rickettsiales; f__unidentified_Rickettsiales; g__unidentified_Rickettsiales; s__		OTU_7192	k__Bacteria; p__Bacteroidetes; c__Bacteroidia; o__Bacteroidales					OTU_15372	k__Bacteria; p__Proteobacteria; c__Deltaproteobacteria; o__Oligoflexales; f__; g__; s__
OTU_147	k__Bacteria; p__Gemmatimonadetes; c__; o__; f__; g__; s__					OTU_12674	k__Bacteria; p__Acidobacteria; c__Acidobacteriia; o__Acidobacteriales; f__unidentified_Acidobacteriales											OTU_14101	k__Bacteria											OTU_9374	k__Bacteria; p__Bacteroidetes; c__Bacteroidia; o__Flavobacteriales; f__; g__; s__					OTU_15340	k__Bacteria; p__Proteobacteria; c__Alphaproteobacteria; o__Rickettsiales; f__unidentified_Rickettsiales; g__unidentified_Rickettsiales; s__		OTU_7226	k__Bacteria; p__Chloroflexi; c__Anaerolineae; o__Anaerolineales; f__Anaerolineaceae; g__Anaerolinea; s__					OTU_15384	k__Bacteria; p__Proteobacteria
OTU_148	k__Bacteria; p__Acidobacteria; c__unidentified_Acidobacteria; o__unidentified_Acidobacteria; f__Pyrinomonadaceae; g__; s__					OTU_12807	k__Bacteria; p__Firmicutes; c__Bacilli; o__Bacillales											OTU_14135	k__Bacteria; p__Candidatus_Azambacteria; c__unidentified_Candidatus_Azambacteria; o__unidentified_Candidatus_Azambacteria; f__unidentified_Candidatus_Azambacteria; g__unidentified_Candidatus_Azambacteria; s__Parcubacteria_bacterium_C7867-005											OTU_9392	k__Bacteria; p__Proteobacteria; c__Alphaproteobacteria; o__unidentified_Alphaproteobacteria; f__unidentified_Alphaproteobacteria					OTU_15341	k__Bacteria		OTU_7242	k__Bacteria; p__Cyanobacteria; c__unidentified_Cyanobacteria; o__unidentified_Cyanobacteria; f__unidentified_Cyanobacteria; g__unidentified_Cyanobacteria; s__Chara_vulgaris					OTU_15388	k__Bacteria; p__Proteobacteria; c__Gammaproteobacteria
OTU_149	k__Bacteria; p__Proteobacteria; c__Alphaproteobacteria; o__unidentified_Alphaproteobacteria; f__unidentified_Alphaproteobacteria; g__Reyranella					OTU_12832	k__Bacteria											OTU_14164	k__Bacteria; p__Proteobacteria; c__Gammaproteobacteria											OTU_9401	k__Bacteria; p__Proteobacteria; c__Deltaproteobacteria; o__Oligoflexales; f__; g__; s__					OTU_15361	k__Bacteria		OTU_7245	k__Bacteria; p__Bacteroidetes; c__Bacteroidia; o__Chitinophagales; f__Saprospiraceae; g__; s__					OTU_15399	k__Bacteria
OTU_150	k__Bacteria; p__Proteobacteria; c__Deltaproteobacteria; o__; f__; g__; s__					OTU_12903	k__Bacteria; p__Elusimicrobia; c__; o__; f__; g__; s__											OTU_14533	k__Bacteria; p__Proteobacteria; c__Deltaproteobacteria; o__Desulfobacterales; f__Desulfobacteraceae											OTU_9460	k__Bacteria					OTU_15363	k__Bacteria; p__Planctomycetes; c__Planctomycetacia; o__Planctomycetales; f__unidentified_Planctomycetales; g__Planctomicrobium; s__		OTU_7246	k__Bacteria; p__Proteobacteria; c__Gammaproteobacteria; o__Salinisphaerales; f__Solimonadaceae; g__Nevskia; s__					OTU_15420	k__Bacteria; p__Proteobacteria; c__Gammaproteobacteria; o__Alteromonadales; f__Colwelliaceae; g__Colwellia; s__Colwellia_aestuarii
OTU_151	k__Bacteria; p__Chloroflexi; c__Chloroflexia; o__Chloroflexales; f__Roseiflexaceae; g__; s__					OTU_12943	k__Bacteria; p__Chloroflexi; c__Ktedonobacteria; o__Ktedonobacterales; f__Ktedonobacteraceae; g__; s__											OTU_14607	k__Bacteria; p__Bacteroidetes; c__Bacteroidia; o__Bacteroidales; f__Rikenellaceae; g__; s__											OTU_9471	k__Bacteria; p__Candidatus_Nomurabacteria; c__; o__; f__; g__; s__					OTU_15369	k__Bacteria		OTU_7250	k__Bacteria; p__Proteobacteria; c__Gammaproteobacteria; o__Salinisphaerales; f__Solimonadaceae; g__Polycyclovorans; s__					OTU_15423	k__Bacteria; p__Proteobacteria; c__Gammaproteobacteria
OTU_152	k__Bacteria; p__Latescibacteria; c__; o__; f__; g__; s__					OTU_13119	k__Bacteria; p__Proteobacteria; c__Gammaproteobacteria											OTU_14616	k__Bacteria											OTU_9507	k__Bacteria; p__Chlamydiae; c__unidentified_Chlamydiae; o__Chlamydiales; f__Parachlamydiaceae; g__Neochlamydia; s__					OTU_15386	k__Bacteria; p__Bacteroidetes; c__Bacteroidia; o__Sphingobacteriales; f__Sphingobacteriaceae; g__Pedobacter		OTU_7262	k__Bacteria; p__Chloroflexi; c__Anaerolineae; o__; f__; g__; s__					OTU_15521	k__Bacteria; p__Gemmatimonadetes; c__unidentified_Gemmatimonadetes; o__Gemmatimonadales; f__Gemmatimonadaceae
OTU_153	k__Bacteria; p__Verrucomicrobia; c__Verrucomicrobiae; o__; f__; g__; s__					OTU_13265	k__Bacteria; p__Firmicutes; c__Bacilli; o__Bacillales; f__Bacillaceae; g__; s__											OTU_14627	k__Bacteria											OTU_9537	k__Bacteria; p__Bacteroidetes; c__Bacteroidia; o__Bacteroidales; f__unidentified_Bacteroidales; g__unidentified_Bacteroidales; s__Bacteroidia_bacterium_feline_oral_taxon_141					OTU_15404	k__Archaea; p__; c__; o__; f__; g__; s__		OTU_7268	k__Bacteria; p__Bacteroidetes; c__Bacteroidia; o__Bacteroidales; f__Prevotellaceae; g__; s__					OTU_15549	k__Bacteria
OTU_154	k__Bacteria; p__Proteobacteria; c__Alphaproteobacteria; o__Rhodospirillales; f__unidentified_Rhodospirillales; g__Defluviicoccus; s__					OTU_13291	k__Bacteria											OTU_14628	k__Bacteria; p__unidentified_Bacteria; c__unidentified_Bacteria; o__unidentified_Bacteria; f__unidentified_Bacteria											OTU_9604	k__Bacteria; p__Chloroflexi; c__Ktedonobacteria; o__Ktedonobacterales; f__Ktedonobacteraceae; g__; s__					OTU_15415	k__Bacteria; p__Gemmatimonadetes; c__; o__; f__; g__; s__		OTU_7270	k__Bacteria; p__Bacteroidetes; c__Bacteroidia; o__Flavobacteriales; f__Cryomorphaceae; g__; s__					OTU_15598	k__Bacteria; p__Planctomycetes; c__Planctomycetacia; o__unidentified_Planctomycetacia; f__Gemmataceae
OTU_155	k__Bacteria; p__Bacteroidetes; c__Bacteroidia; o__Flavobacteriales; f__Flavobacteriaceae; g__Flavobacterium					OTU_13338	k__Bacteria; p__Proteobacteria; c__Gammaproteobacteria; o__unidentified_Gammaproteobacteria											OTU_14631	k__Bacteria; p__Proteobacteria; c__Alphaproteobacteria											OTU_9618	k__Bacteria; p__Firmicutes; c__Clostridia					OTU_15449	k__Bacteria; p__Firmicutes; c__Erysipelotrichia; o__Erysipelotrichales; f__Erysipelotrichaceae; g__Breznakia		OTU_7275	k__Bacteria; p__Cyanobacteria; c__unidentified_Cyanobacteria; o__unidentified_Cyanobacteria; f__unidentified_Cyanobacteria					OTU_15604	k__Bacteria; p__Bacteroidetes; c__Bacteroidia; o__Chitinophagales; f__Saprospiraceae; g__; s__
OTU_156	k__Bacteria; p__Gemmatimonadetes; c__unidentified_Gemmatimonadetes; o__Gemmatimonadales; f__Gemmatimonadaceae					OTU_13353	k__Bacteria											OTU_14633	k__Bacteria; p__Candidatus_Kaiserbacteria; c__; o__; f__; g__; s__											OTU_9628	k__Bacteria; p__Firmicutes; c__Clostridia; o__Clostridiales					OTU_15516	k__Bacteria; p__Fibrobacteres; c__Fibrobacteria; o__Fibrobacterales; f__Fibrobacteraceae; g__; s__		OTU_7289	k__Bacteria; p__Proteobacteria; c__Deltaproteobacteria; o__Myxococcales					OTU_15677	k__Bacteria; p__Bacteroidetes; c__Bacteroidia; o__Bacteroidales
OTU_157	k__Bacteria; p__Proteobacteria; c__Gammaproteobacteria; o__unidentified_Gammaproteobacteria; f__Burkholderiaceae; g__unidentified_Burkholderiaceae; s__Burkholderiales_bacterium_X4					OTU_13828	k__Bacteria; p__Proteobacteria; c__Deltaproteobacteria											OTU_14697	k__Bacteria; p__Bacteroidetes; c__Bacteroidia; o__Sphingobacteriales; f__Sphingobacteriaceae; g__Solitalea											OTU_9671	k__Bacteria; p__Bacteroidetes; c__Bacteroidia; o__Chitinophagales; f__Chitinophagaceae; g__Taibaiella					OTU_15519	k__Bacteria; p__Chlamydiae; c__unidentified_Chlamydiae; o__Chlamydiales; f__Simkaniaceae		OTU_7303	k__Bacteria; p__Bacteroidetes; c__Bacteroidia; o__Chitinophagales; f__Saprospiraceae; g__; s__					OTU_15699	k__Bacteria; p__Chlamydiae; c__unidentified_Chlamydiae; o__Chlamydiales
OTU_158	k__Bacteria; p__Proteobacteria; c__Alphaproteobacteria; o__Rhizobiales; f__Xanthobacteraceae					OTU_13876	k__Bacteria; p__Verrucomicrobia; c__Verrucomicrobiae; o__Methylacidiphilales; f__Methylacidiphilaceae											OTU_14729	k__Bacteria; p__Firmicutes; c__Clostridia; o__Clostridiales; f__Heliobacteriaceae; g__Hydrogenispora; s__											OTU_9812	k__Bacteria; p__Firmicutes; c__Clostridia; o__Clostridiales; f__Christensenellaceae; g__; s__					OTU_15528	k__Bacteria		OTU_7322	k__Bacteria; p__Bacteroidetes; c__Bacteroidia; o__Bacteroidales; f__Tannerellaceae					OTU_15700	k__Bacteria; p__Proteobacteria; c__Alphaproteobacteria; o__unidentified_Alphaproteobacteria; f__Acetobacteraceae; g__Roseomonas; s__
OTU_159	k__Bacteria; p__Proteobacteria; c__Alphaproteobacteria; o__Micropepsales; f__Micropepsaceae; g__; s__					OTU_13888	k__Bacteria											OTU_14747	k__Bacteria; p__Firmicutes; c__Clostridia; o__Clostridiales											OTU_9820	k__Bacteria; p__Bacteroidetes; c__Bacteroidia; o__Bacteroidales; f__unidentified_Bacteroidales; g__unidentified_Bacteroidales; s__Bacteroidales_bacterium_Bact_22					OTU_15620	k__Bacteria		OTU_7331	k__Bacteria; p__Gemmatimonadetes; c__unidentified_Gemmatimonadetes; o__Gemmatimonadales; f__Gemmatimonadaceae; g__Gemmatirosa; s__					OTU_15857	k__Bacteria; p__Bacteroidetes; c__Bacteroidia; o__Cytophagales; f__Spirosomaceae; g__Fluviimonas; s__
OTU_161	k__Bacteria; p__Acidobacteria; c__Acidobacteriia; o__Solibacterales; f__unidentified_Solibacterales; g__Candidatus_Solibacter; s__					OTU_13902	k__Bacteria; p__Verrucomicrobia; c__Verrucomicrobiae; o__Opitutales; f__Puniceicoccaceae; g__unidentified_Puniceicoccaceae; s__Opitutae_bacterium_SCGC_AG-212-L18											OTU_14871	k__Bacteria; p__Planctomycetes; c__; o__; f__; g__; s__											OTU_9909	k__Bacteria; p__Bacteroidetes; c__Bacteroidia; o__Cytophagales; f__Hymenobacteraceae; g__Hymenobacter					OTU_15630	k__Bacteria; p__Planctomycetes; c__Phycisphaerae; o__Tepidisphaerales; f__; g__; s__		OTU_7336	k__Bacteria; p__Firmicutes; c__Clostridia; o__Clostridiales; f__Lachnospiraceae					OTU_15859	k__Bacteria; p__Proteobacteria; c__Alphaproteobacteria; o__unidentified_Alphaproteobacteria; f__unidentified_Alphaproteobacteria; g__unidentified_Alphaproteobacteria; s__Acetobacteraceae_bacterium_WX59
OTU_162	k__Bacteria; p__Proteobacteria; c__Gammaproteobacteria; o__Xanthomonadales; f__Rhodanobacteraceae; g__Tahibacter; s__					OTU_14005	k__Bacteria											OTU_14911	k__Bacteria; p__Cyanobacteria; c__unidentified_Cyanobacteria; o__unidentified_Cyanobacteria; f__unidentified_Cyanobacteria; g__unidentified_Cyanobacteria; s__Klebsormidium_flaccidum											OTU_9939	k__Bacteria; p__Proteobacteria; c__Alphaproteobacteria; o__Sphingomonadales; f__Sphingomonadaceae; g__Altererythrobacter					OTU_15914	k__Bacteria		OTU_7342	k__Bacteria; p__Firmicutes; c__Clostridia; o__Clostridiales; f__Lachnospiraceae					OTU_15880	k__Bacteria; p__Proteobacteria; c__Deltaproteobacteria; o__Myxococcales; f__Archangiaceae; g__Anaeromyxobacter
OTU_163	k__Bacteria; p__Verrucomicrobia; c__Verrucomicrobiae; o__Chthoniobacterales; f__Chthoniobacteraceae; g__Chthoniobacter; s__					OTU_14010	k__Bacteria; p__Bacteroidetes; c__Bacteroidia; o__Bacteroidales; f__Prevotellaceae; g__Prevotella; s__Prevotella_oris											OTU_14925	k__Bacteria; p__Verrucomicrobia; c__Verrucomicrobiae; o__Chthoniobacterales; f__unidentified_Chthoniobacterales; g__Terrimicrobium											OTU_10042	k__Bacteria; p__Bacteroidetes; c__Bacteroidia; o__Bacteroidales; f__Bacteroidaceae; g__Bacteroides; s__Bacteroides_luti					OTU_16011	k__Bacteria		OTU_7343	k__Bacteria; p__Spirochaetes; c__Spirochaetia; o__Spirochaetales; f__Spirochaetaceae; g__unidentified_Spirochaetaceae; s__Spirochaetes_bacterium_GWE2_31_10
OTU_164	k__Bacteria; p__Gemmatimonadetes; c__unidentified_Gemmatimonadetes; o__Gemmatimonadales; f__Gemmatimonadaceae					OTU_14032	k__Bacteria; p__Proteobacteria; c__Alphaproteobacteria; o__unidentified_Alphaproteobacteria; f__unidentified_Alphaproteobacteria											OTU_14987	k__Bacteria; p__Chloroflexi											OTU_10045	k__Bacteria; p__Firmicutes; c__Clostridia; o__Clostridiales; f__unidentified_Clostridiales; g__Fonticella					OTU_16026	k__Bacteria; p__Bacteroidetes; c__Ignavibacteria; o__Ignavibacteriales; f__Ignavibacteriaceae; g__Ignavibacterium; s__		OTU_7344	k__Bacteria; p__Bacteroidetes; c__Ignavibacteria; o__; f__; g__; s__
OTU_165	k__Bacteria; p__Proteobacteria; c__Deltaproteobacteria; o__Myxococcales; f__Archangiaceae; g__Anaeromyxobacter; s__					OTU_14051	k__Bacteria; p__Firmicutes; c__Bacilli; o__Bacillales; f__Paenibacillaceae; g__Paenibacillus											OTU_15017	k__Bacteria; p__Proteobacteria; c__Gammaproteobacteria; o__Legionellales; f__Legionellaceae; g__Legionella											OTU_10066	k__Bacteria; p__Proteobacteria; c__Gammaproteobacteria; o__unidentified_Gammaproteobacteria; f__Woeseiaceae; g__; s__					OTU_16066	k__Bacteria; p__Proteobacteria; c__Gammaproteobacteria; o__unidentified_Gammaproteobacteria; f__unidentified_Gammaproteobacteria; g__Chitinimonas; s__		OTU_7365	k__Bacteria; p__Bacteroidetes; c__Ignavibacteria; o__Ignavibacteriales
OTU_166	k__Bacteria; p__Bacteroidetes; c__Bacteroidia; o__Chitinophagales; f__Chitinophagaceae; g__Terrimonas; s__					OTU_14107	k__Bacteria; p__Acidobacteria; c__Acidobacteriia; o__Solibacterales; f__unidentified_Solibacterales; g__Bryobacter; s__											OTU_15083	k__Bacteria; p__Proteobacteria; c__Deltaproteobacteria											OTU_10089	k__Bacteria					OTU_16124	k__Bacteria; p__Firmicutes; c__Clostridia; o__Clostridiales		OTU_7379	k__Bacteria; p__Actinobacteria; c__Coriobacteriia; o__Coriobacteriales; f__; g__; s__
OTU_167	k__Bacteria; p__Chloroflexi; c__Anaerolineae; o__Anaerolineales; f__Anaerolineaceae; g__; s__					OTU_14119	k__Bacteria; p__unidentified_Bacteria; c__unidentified_Bacteria; o__unidentified_Bacteria; f__unidentified_Bacteria											OTU_15087	k__Bacteria											OTU_10108	k__Bacteria; p__Tenericutes; c__Mollicutes; o__; f__; g__; s__					OTU_16172	k__Bacteria; p__Proteobacteria; c__Gammaproteobacteria; o__Legionellales; f__Legionellaceae; g__Legionella		OTU_7381	k__Bacteria; p__Bacteroidetes; c__Bacteroidia; o__Bacteroidales; f__Prevotellaceae
OTU_168	k__Bacteria; p__Gemmatimonadetes; c__unidentified_Gemmatimonadetes; o__Gemmatimonadales; f__Gemmatimonadaceae; g__Gemmatimonas					OTU_14137	k__Bacteria; p__Proteobacteria; c__Deltaproteobacteria; o__Oligoflexales											OTU_15106	k__Bacteria; p__Cyanobacteria; c__unidentified_Cyanobacteria											OTU_10218	k__Bacteria; p__Actinobacteria; c__unidentified_Actinobacteria; o__Frankiales; f__Cryptosporangiaceae; g__Fodinicola; s__					OTU_16173	k__Bacteria; p__Candidatus_Uhrbacteria		OTU_7398	k__Bacteria
OTU_169	k__Bacteria; p__Gemmatimonadetes; c__unidentified_Gemmatimonadetes; o__Gemmatimonadales; f__Gemmatimonadaceae; g__Gemmatimonas; s__					OTU_14264	k__Bacteria; p__Planctomycetes; c__Planctomycetacia; o__unidentified_Planctomycetacia; f__unidentified_Planctomycetacia; g__Rhodopirellula; s__											OTU_15118	k__Bacteria; p__Bacteroidetes; c__Bacteroidia; o__Bacteroidales; f__Rikenellaceae; g__Alistipes											OTU_10228	k__Bacteria; p__Candidatus_Woesebacteria								OTU_7429	k__Bacteria; p__Proteobacteria; c__Gammaproteobacteria; o__Pseudomonadales; f__Pseudomonadaceae; g__Pseudomonas
OTU_170	k__Archaea; p__Thaumarchaeota; c__Nitrososphaeria; o__Nitrososphaerales; f__Nitrososphaeraceae; g__; s__					OTU_14268	k__Bacteria											OTU_15131	k__Bacteria											OTU_10304	k__Bacteria; p__Tenericutes; c__Mollicutes; o__unidentified_Mollicutes; f__unidentified_Mollicutes; g__unidentified_Mollicutes; s__bacterium_enrichment_culture_clone_R4-81B								OTU_7469	k__Bacteria
OTU_171	k__Bacteria; p__Actinobacteria; c__Thermoleophilia; o__Solirubrobacterales; f__; g__; s__					OTU_14289	k__Bacteria; p__Melainabacteria											OTU_15171	k__Bacteria											OTU_10326	k__Bacteria; p__Actinobacteria; c__Thermoleophilia; o__Solirubrobacterales; f__Solirubrobacteraceae; g__Conexibacter; s__								OTU_7489	k__Bacteria
OTU_172	k__Bacteria; p__Acidobacteria; c__Holophagae; o__; f__; g__; s__					OTU_14380	k__Bacteria; p__Proteobacteria											OTU_15235	k__Bacteria; p__Firmicutes; c__Limnochordia; o__Limnochordales; f__Limnochordaceae; g__; s__											OTU_10346	k__Bacteria								OTU_7497	k__Bacteria; p__Spirochaetes; c__unidentified_Spirochaetes; o__unidentified_Spirochaetes; f__Leptospiraceae; g__Leptonema; s__Leptonema_illini
OTU_173	k__Bacteria; p__Acidobacteria; c__Acidobacteriia; o__Acidobacteriales; f__; g__; s__					OTU_14425	k__Bacteria											OTU_15337	k__Bacteria; p__Proteobacteria; c__Deltaproteobacteria; o__Myxococcales; f__Myxococcaceae; g__; s__											OTU_10350	k__Bacteria; p__Bacteroidetes; c__Bacteroidia; o__Bacteroidales; f__; g__; s__								OTU_7505	k__Bacteria; p__Kiritimatiellaeota; c__Kiritimatiellae
OTU_174	k__Bacteria; p__Actinobacteria; c__Thermoleophilia; o__Gaiellales; f__; g__; s__					OTU_14473	k__Bacteria; p__Proteobacteria; c__Deltaproteobacteria; o__Myxococcales; f__Polyangiaceae											OTU_15390	k__Bacteria; p__Chloroflexi; c__unidentified_Chloroflexi; o__unidentified_Chloroflexi; f__unidentified_Chloroflexi; g__unidentified_Chloroflexi; s__Chloroflexi_bacterium_JEA33											OTU_10399	k__Bacteria; p__Bacteroidetes; c__Bacteroidia; o__Bacteroidales; f__Rikenellaceae; g__unidentified_Rikenellaceae								OTU_7528	k__Bacteria; p__Bacteroidetes; c__Bacteroidia; o__Bacteroidales; f__Muribaculaceae; g__; s__
OTU_175	k__Bacteria; p__Verrucomicrobia; c__Verrucomicrobiae; o__Opitutales; f__Opitutaceae; g__Opitutus; s__					OTU_14479	k__Bacteria											OTU_15455	k__Bacteria; p__Proteobacteria; c__Gammaproteobacteria; o__unidentified_Gammaproteobacteria; f__unidentified_Gammaproteobacteria; g__Aquicella											OTU_10454	k__Bacteria; p__Chloroflexi; c__Anaerolineae								OTU_7551	k__Bacteria; p__Proteobacteria; c__Deltaproteobacteria; o__; f__; g__; s__
OTU_176	k__Bacteria; p__Proteobacteria; c__Gammaproteobacteria; o__Cellvibrionales; f__Spongiibacteraceae; g__; s__					OTU_14499	k__Bacteria; p__Chloroflexi; c__Ktedonobacteria; o__Ktedonobacterales; f__; g__; s__											OTU_15472	k__Bacteria; p__Bacteroidetes; c__Bacteroidia; o__Cytophagales; f__Microscillaceae; g__Siphonobacter											OTU_10461	k__Bacteria; p__Chloroflexi; c__Anaerolineae; o__Anaerolineales; f__Anaerolineaceae; g__; s__								OTU_7559	k__Bacteria; p__Chloroflexi; c__Anaerolineae
OTU_177	k__Bacteria; p__Actinobacteria; c__Thermoleophilia; o__Solirubrobacterales; f__Solirubrobacteraceae; g__Solirubrobacter; s__					OTU_14519	k__Bacteria; p__Proteobacteria; c__Gammaproteobacteria; o__Legionellales; f__Legionellaceae; g__Legionella											OTU_15494	k__Bacteria; p__Firmicutes; c__Clostridia; o__Clostridiales											OTU_10503	k__Bacteria; p__Bacteroidetes; c__Bacteroidia; o__Flavobacteriales; f__Flavobacteriaceae								OTU_7593	k__Bacteria; p__Bacteroidetes; c__Bacteroidia; o__Flavobacteriales; f__Flavobacteriaceae; g__Aquibacter; s__
OTU_178	k__Bacteria; p__Proteobacteria; c__Alphaproteobacteria; o__Caulobacterales; f__Caulobacteraceae; g__Phenylobacterium					OTU_14581	k__Bacteria; p__Proteobacteria; c__Alphaproteobacteria; o__unidentified_Alphaproteobacteria											OTU_15509	k__Bacteria											OTU_10537	k__Bacteria; p__Firmicutes; c__Clostridia; o__Clostridiales; f__Ruminococcaceae								OTU_7646	k__Bacteria; p__Bacteroidetes; c__Bacteroidia; o__Chitinophagales; f__Chitinophagaceae
OTU_179	k__Bacteria; p__Bacteroidetes; c__Bacteroidia; o__Cytophagales; f__Microscillaceae; g__; s__					OTU_14799	k__Bacteria											OTU_15520	k__Bacteria											OTU_10540	k__Bacteria; p__Firmicutes; c__Clostridia; o__Clostridiales; f__Ruminococcaceae								OTU_7653	k__Bacteria
OTU_180	k__Bacteria; p__Verrucomicrobia; c__Verrucomicrobiae; o__; f__; g__; s__					OTU_14910	k__Bacteria; p__Proteobacteria											OTU_15544	k__Bacteria											OTU_10648	k__Bacteria; p__Firmicutes; c__Bacilli; o__Bacillales								OTU_7670	k__Bacteria; p__Bacteroidetes; c__Bacteroidia; o__Bacteroidales; f__Rikenellaceae; g__Alistipes; s__Alistipes_indistinctus
OTU_181	k__Bacteria; p__Acidobacteria					OTU_15059	k__Bacteria; p__Proteobacteria; c__Alphaproteobacteria; o__unidentified_Alphaproteobacteria; f__Acetobacteraceae											OTU_15556	k__Bacteria; p__Proteobacteria; c__Deltaproteobacteria; o__Bdellovibrionales; f__Bdellovibrionaceae; g__Bdellovibrio; s__											OTU_10715	k__Bacteria; p__Proteobacteria; c__Alphaproteobacteria; o__Sphingomonadales; f__Sphingomonadaceae; g__Sphingopyxis								OTU_7694	k__Bacteria; p__Bacteroidetes; c__Ignavibacteria; o__; f__; g__; s__
OTU_183	k__Bacteria; p__Verrucomicrobia; c__Verrucomicrobiae; o__; f__; g__; s__					OTU_15072	k__Bacteria											OTU_15564	k__Bacteria											OTU_10729	k__Bacteria; p__Proteobacteria; c__Deltaproteobacteria; o__Desulfovibrionales; f__Desulfovibrionaceae; g__Desulfovibrio; s__Desulfovibrio_aminophilus								OTU_7707	k__Bacteria; p__Firmicutes; c__Clostridia; o__Clostridiales
OTU_184	k__Bacteria; p__Acidobacteria; c__Acidobacteriia; o__Acidobacteriales; f__unidentified_Acidobacteriales; g__Candidatus_Koribacter; s__					OTU_15094	k__Bacteria; p__Proteobacteria; c__Gammaproteobacteria											OTU_15580	k__Bacteria; p__Proteobacteria; c__Gammaproteobacteria											OTU_10793	k__Bacteria; p__Proteobacteria; c__Gammaproteobacteria; o__Pasteurellales; f__Pasteurellaceae								OTU_7712	k__Bacteria; p__Firmicutes
OTU_185	k__Bacteria; p__Proteobacteria; c__Alphaproteobacteria; o__Caulobacterales; f__Hyphomonadaceae					OTU_15278	k__Bacteria; p__Proteobacteria; c__Gammaproteobacteria; o__unidentified_Gammaproteobacteria; f__Coxiellaceae; g__Coxiella; s__											OTU_15589	k__Bacteria; p__Planctomycetes; c__Planctomycetacia; o__unidentified_Planctomycetacia; f__Gemmataceae											OTU_10830	k__Bacteria; p__Firmicutes; c__Clostridia; o__Clostridiales; f__Lachnospiraceae								OTU_7715	k__Bacteria; p__Firmicutes; c__Clostridia; o__Clostridiales; f__unidentified_Clostridiales; g__Tepidimicrobium; s__Clostridiaceae_bacterium_Aso3-CS533
OTU_186	k__Bacteria; p__Proteobacteria; c__Deltaproteobacteria; o__Myxococcales					OTU_15281	k__Bacteria; p__Proteobacteria; c__Alphaproteobacteria; o__Rickettsiales; f__Midichloriaceae; g__Candidatus_Jidaibacter; s__											OTU_15678	k__Bacteria; p__Planctomycetes; c__Planctomycetacia; o__unidentified_Planctomycetacia; f__Gemmataceae; g__; s__											OTU_10876	k__Bacteria; p__Actinobacteria; c__Acidimicrobiia								OTU_7722	k__Bacteria; p__Firmicutes; c__Clostridia; o__Clostridiales; f__Ruminococcaceae
OTU_187	k__Bacteria; p__Planctomycetes; c__; o__; f__; g__; s__					OTU_15327	k__Bacteria; p__Proteobacteria; c__Alphaproteobacteria											OTU_15722	k__Bacteria											OTU_10893	k__Bacteria; p__Firmicutes; c__Clostridia; o__Clostridiales; f__Eubacteriaceae; g__Acetobacterium; s__								OTU_7723	k__Bacteria; p__Spirochaetes; c__Spirochaetia; o__Spirochaetales; f__Spirochaetaceae; g__unidentified_Spirochaetaceae
OTU_188	k__Bacteria; p__Bacteroidetes; c__Bacteroidia; o__Bacteroidales; f__Bacteroidaceae; g__Bacteroides					OTU_15471	k__Bacteria; p__Acidobacteria; c__Acidobacteriia; o__Solibacterales; f__unidentified_Solibacterales											OTU_15729	k__Bacteria; p__Cyanobacteria; c__unidentified_Cyanobacteria; o__unidentified_Cyanobacteria; f__unidentified_Cyanobacteria; g__unidentified_Cyanobacteria											OTU_10897	k__Bacteria; p__Elusimicrobia								OTU_7747	k__Bacteria; p__Bacteroidetes; c__Bacteroidia; o__Cytophagales
OTU_189	k__Bacteria; p__Proteobacteria; c__Gammaproteobacteria; o__unidentified_Gammaproteobacteria; f__Burkholderiaceae					OTU_15522	k__Bacteria; p__Bacteroidetes; c__Bacteroidia; o__Bacteroidales; f__Rikenellaceae; g__; s__											OTU_15860	k__Bacteria											OTU_10903	k__Bacteria								OTU_7748	k__Bacteria; p__Actinobacteria; c__unidentified_Actinobacteria
OTU_190	k__Bacteria; p__Bacteroidetes; c__Bacteroidia; o__Chitinophagales; f__Chitinophagaceae; g__Terrimonas; s__					OTU_15524	k__Bacteria											OTU_15876	k__Bacteria; p__Chloroflexi; c__Anaerolineae; o__Anaerolineales; f__Anaerolineaceae; g__; s__											OTU_10914	k__Bacteria								OTU_7758	k__Bacteria; p__Firmicutes; c__Clostridia; o__Clostridiales; f__Ruminococcaceae
OTU_191	k__Bacteria; p__Armatimonadetes; c__Fimbriimonadia; o__Fimbriimonadales; f__Fimbriimonadaceae; g__; s__					OTU_15525	k__Bacteria; p__Bacteroidetes; c__Bacteroidia; o__Chitinophagales; f__Chitinophagaceae; g__Chitinophaga											OTU_15908	k__Bacteria; p__Proteobacteria; c__Gammaproteobacteria; o__unidentified_Gammaproteobacteria											OTU_10917	k__Bacteria; p__Proteobacteria; c__Deltaproteobacteria								OTU_7782	k__Bacteria; p__Proteobacteria; c__Alphaproteobacteria; o__Rickettsiales; f__Anaplasmataceae; g__Wolbachia; s__Wolbachia_sp
OTU_192	k__Bacteria; p__Proteobacteria; c__Gammaproteobacteria; o__unidentified_Gammaproteobacteria; f__Nitrosomonadaceae; g__; s__					OTU_15550	k__Bacteria; p__Chloroflexi; c__Anaerolineae; o__; f__; g__; s__											OTU_15909	k__Bacteria; p__Proteobacteria; c__Deltaproteobacteria; o__Oligoflexales; f__Oligoflexaceae; g__; s__											OTU_10948	k__Bacteria; p__Acidobacteria; c__Acidobacteriia; o__Acidobacteriales; f__unidentified_Acidobacteriales								OTU_7786	k__Bacteria; p__Actinobacteria; c__; o__; f__; g__; s__
OTU_193	k__Bacteria; p__Armatimonadetes; c__Chthonomonadetes; o__Chthonomonadales; f__; g__; s__					OTU_15687	k__Bacteria; p__Firmicutes; c__Clostridia; o__Clostridiales; f__unidentified_Clostridiales; g__unidentified_Clostridiales											OTU_15912	k__Bacteria; p__Firmicutes; c__Clostridia; o__Clostridiales; f__unidentified_Clostridiales; g__unidentified_Clostridiales; s__Clostridium_cochlearium											OTU_10949	k__Bacteria; p__Verrucomicrobia; c__Verrucomicrobiae; o__Verrucomicrobiales; f__Verrucomicrobiaceae; g__; s__								OTU_7795	k__Bacteria; p__Proteobacteria
OTU_194	k__Bacteria; p__Proteobacteria; c__Gammaproteobacteria; o__unidentified_Gammaproteobacteria; f__Nitrosomonadaceae					OTU_15774	k__Bacteria; p__Chloroflexi; c__Ktedonobacteria; o__Ktedonobacterales											OTU_15926	k__Bacteria; p__Proteobacteria											OTU_10975	k__Bacteria; p__Bacteroidetes; c__Bacteroidia; o__Bacteroidales; f__Prevotellaceae								OTU_7809	k__Bacteria; p__Firmicutes; c__Clostridia; o__Thermoanaerobacterales; f__Thermoanaerobacteraceae; g__Gelria; s__
OTU_195	k__Bacteria; p__Proteobacteria; c__Alphaproteobacteria; o__Rhizobiales; f__unidentified_Rhizobiales; g__Devosia; s__					OTU_15786	k__Bacteria; p__Elusimicrobia											OTU_15948	k__Bacteria; p__Proteobacteria											OTU_11084	k__Bacteria; p__Bacteroidetes; c__Bacteroidia; o__Bacteroidales; f__; g__; s__								OTU_7904	k__Bacteria; p__Bacteroidetes; c__Bacteroidia; o__Bacteroidales; f__Muribaculaceae; g__; s__
OTU_196	k__Bacteria; p__Acidobacteria					OTU_15881	k__Bacteria; p__Planctomycetes; c__Planctomycetacia; o__unidentified_Planctomycetacia; f__Isosphaeraceae											OTU_15966	k__Bacteria; p__Proteobacteria; c__Deltaproteobacteria; o__Bdellovibrionales; f__Bdellovibrionaceae; g__Bdellovibrio; s__											OTU_11096	k__Bacteria; p__Chloroflexi; c__Ktedonobacteria; o__Ktedonobacterales; f__Ktedonobacteraceae; g__; s__								OTU_7905	k__Bacteria
OTU_197	k__Bacteria; p__Proteobacteria; c__Deltaproteobacteria; o__; f__; g__; s__					OTU_15882	k__Bacteria; p__Chlamydiae; c__unidentified_Chlamydiae; o__Chlamydiales											OTU_15968	k__Bacteria											OTU_11144	k__Archaea; p__; c__; o__; f__; g__; s__								OTU_7908	k__Bacteria; p__Actinobacteria; c__Acidimicrobiia; o__Actinomarinales; f__; g__; s__
OTU_198	k__Bacteria; p__Gemmatimonadetes; c__; o__; f__; g__; s__					OTU_15960	k__Bacteria; p__Firmicutes; c__Bacilli; o__Bacillales; f__Alicyclobacillaceae; g__Tumebacillus											OTU_15969	k__Bacteria											OTU_11263	k__Bacteria; p__Actinobacteria; c__Acidimicrobiia								OTU_7933	k__Bacteria; p__Proteobacteria; c__Gammaproteobacteria; o__Oceanospirillales
OTU_200	k__Bacteria; p__Proteobacteria; c__Gammaproteobacteria; o__unidentified_Gammaproteobacteria					OTU_16012	k__Bacteria; p__Proteobacteria; c__Gammaproteobacteria; o__unidentified_Gammaproteobacteria; f__unidentified_Gammaproteobacteria; g__Candidatus_Ovatusbacter; s__											OTU_15976	k__Bacteria											OTU_11269	k__Bacteria								OTU_7936	k__Bacteria
OTU_201	k__Bacteria; p__Proteobacteria; c__Deltaproteobacteria; o__Myxococcales; f__Haliangiaceae; g__Haliangium; s__																	OTU_16009	k__Bacteria; p__Actinobacteria; c__Acidimicrobiia											OTU_11274	k__Bacteria; p__Proteobacteria; c__Alphaproteobacteria; o__Rickettsiales; f__unidentified_Rickettsiales; g__unidentified_Rickettsiales; s__								OTU_7943	k__Bacteria; p__Proteobacteria
OTU_202	k__Bacteria; p__Chloroflexi; c__Anaerolineae; o__; f__; g__; s__																	OTU_16044	k__Bacteria; p__Planctomycetes; c__Planctomycetacia; o__unidentified_Planctomycetacia; f__Gemmataceae; g__; s__											OTU_11276	k__Bacteria; p__unidentified_Bacteria; c__unidentified_Bacteria; o__Halanaerobiales; f__Halobacteroidaceae; g__; s__								OTU_7977	k__Bacteria
OTU_203	k__Bacteria; p__Acidobacteria; c__Acidobacteriia; o__Acidobacteriales; f__; g__; s__																	OTU_16064	k__Bacteria; p__Chloroflexi; c__Chloroflexia; o__Chloroflexales; f__Roseiflexaceae; g__; s__											OTU_11327	k__Bacteria; p__Lentisphaerae; c__Lentisphaeria; o__Victivallales; f__Victivallaceae; g__Victivallis; s__								OTU_7982	k__Bacteria; p__Planctomycetes; c__Planctomycetacia; o__unidentified_Planctomycetacia; f__unidentified_Planctomycetacia; g__Blastopirellula; s__
OTU_205	k__Bacteria; p__Actinobacteria; c__unidentified_Actinobacteria; o__Streptomycetales; f__Streptomycetaceae; g__Streptomyces																	OTU_16087	k__Bacteria; p__Proteobacteria; c__Gammaproteobacteria											OTU_11334	k__Bacteria; p__Chloroflexi; c__Anaerolineae; o__Anaerolineales; f__Anaerolineaceae; g__Leptolinea								OTU_7983	k__Bacteria; p__Acidobacteria; c__Acidobacteriia; o__Solibacterales; f__unidentified_Solibacterales; g__Bryobacter; s__
OTU_206	k__Bacteria; p__Latescibacteria; c__; o__; f__; g__; s__																	OTU_16095	k__Bacteria; p__Proteobacteria											OTU_11352	k__Bacteria; p__Chloroflexi; c__Anaerolineae								OTU_8006	k__Bacteria; p__Proteobacteria
OTU_208	k__Bacteria; p__Proteobacteria; c__Deltaproteobacteria; o__Myxococcales																	OTU_16130	k__Bacteria; p__Cyanobacteria; c__unidentified_Cyanobacteria; o__unidentified_Cyanobacteria											OTU_11356	k__Bacteria; p__Firmicutes; c__Clostridia; o__Clostridiales; f__Christensenellaceae; g__; s__								OTU_8033	k__Bacteria; p__Bacteroidetes; c__Bacteroidia; o__Cytophagales; f__Microscillaceae; g__; s__
OTU_209	k__Bacteria; p__Verrucomicrobia; c__Verrucomicrobiae; o__; f__; g__; s__																	OTU_16133	k__Bacteria; p__Proteobacteria; c__Deltaproteobacteria; o__Oligoflexales											OTU_11374	k__Bacteria; p__Firmicutes; c__Clostridia; o__Clostridiales; f__Christensenellaceae								OTU_8041	k__Bacteria; p__Bacteroidetes; c__Bacteroidia; o__Bacteroidales; f__Marinifilaceae; g__Odoribacter
OTU_210	k__Bacteria																	OTU_16141	k__Bacteria; p__Proteobacteria; c__Gammaproteobacteria; o__Salinisphaerales; f__Solimonadaceae											OTU_11447	k__Archaea								OTU_8077	k__Bacteria; p__Firmicutes; c__Negativicutes; o__Selenomonadales
OTU_212	k__Bacteria; p__Actinobacteria; c__Acidimicrobiia; o__; f__; g__; s__																	OTU_16142	k__Bacteria; p__Proteobacteria; c__Gammaproteobacteria											OTU_11695	k__Bacteria								OTU_8078	k__Bacteria; p__Bacteroidetes; c__Bacteroidia; o__Bacteroidales
OTU_213	k__Bacteria; p__Chloroflexi; c__Chloroflexia; o__Chloroflexales; f__Roseiflexaceae; g__; s__																	OTU_16144	k__Bacteria											OTU_11743	k__Bacteria; p__Proteobacteria								OTU_8101	k__Bacteria; p__Actinobacteria
OTU_214	k__Bacteria; p__Planctomycetes; c__Phycisphaerae; o__Tepidisphaerales; f__; g__; s__																	OTU_16152	k__Bacteria; p__Proteobacteria; c__Alphaproteobacteria; o__Rickettsiales; f__Rickettsiaceae											OTU_11744	k__Bacteria; p__Planctomycetes; c__Planctomycetacia; o__unidentified_Planctomycetacia; f__Gemmataceae; g__; s__								OTU_8105	k__Bacteria; p__Proteobacteria; c__Deltaproteobacteria
OTU_215	k__Bacteria; p__Proteobacteria; c__Gammaproteobacteria; o__unidentified_Gammaproteobacteria; f__Nitrosomonadaceae; g__; s__																	OTU_16157	k__Bacteria											OTU_12002	k__Archaea; p__Euryarchaeota; c__Thermoplasmata; o__Methanomassiliicoccales; f__Methanomassiliicoccaceae; g__Methanomassiliicoccus; s__								OTU_8120	k__Bacteria; p__unidentified_Bacteria; c__unidentified_Bacteria; o__unidentified_Bacteria; f__unidentified_Bacteria; g__Candidatus_Entotheonella
OTU_216	k__Bacteria; p__Chloroflexi; c__Chloroflexia; o__Chloroflexales; f__Roseiflexaceae; g__; s__																	OTU_16160	k__Bacteria; p__Proteobacteria; c__Gammaproteobacteria; o__unidentified_Gammaproteobacteria; f__Coxiellaceae; g__Coxiella											OTU_12026	k__Bacteria; p__Firmicutes; c__Clostridia; o__Clostridiales; f__Ruminococcaceae; g__Saccharofermentans; s__								OTU_8141	k__Bacteria; p__Bacteroidetes; c__Bacteroidia; o__Flavobacteriales; f__Flavobacteriaceae; g__; s__
OTU_217	k__Bacteria; p__Gemmatimonadetes; c__unidentified_Gemmatimonadetes; o__Gemmatimonadales; f__Gemmatimonadaceae; g__; s__																	OTU_16166	k__Bacteria; p__Proteobacteria; c__Deltaproteobacteria; o__Myxococcales; f__Polyangiaceae; g__Pajaroellobacter; s__											OTU_12038	k__Bacteria; p__Bacteroidetes; c__Bacteroidia; o__Bacteroidales; f__Rikenellaceae; g__Anaerocella; s__								OTU_8144	k__Bacteria; p__Gemmatimonadetes; c__unidentified_Gemmatimonadetes; o__Gemmatimonadales; f__Gemmatimonadaceae
OTU_218	k__Bacteria; p__Verrucomicrobia; c__Verrucomicrobiae; o__Chthoniobacterales; f__Chthoniobacteraceae; g__Chthoniobacter; s__																													OTU_12159	k__Bacteria; p__Proteobacteria; c__Alphaproteobacteria								OTU_8147	k__Bacteria; p__Proteobacteria; c__Alphaproteobacteria; o__unidentified_Alphaproteobacteria; f__unidentified_Alphaproteobacteria; g__unidentified_Alphaproteobacteria; s__Candidatus_Pelagibacter_sp_IMCC9063
OTU_219	k__Bacteria; p__Actinobacteria; c__Acidimicrobiia; o__; f__; g__; s__																													OTU_12177	k__Bacteria; p__unidentified_Bacteria; c__unidentified_Bacteria; o__unidentified_Bacteria; f__unidentified_Bacteria; g__unidentified_Bacteria								OTU_8151	k__Bacteria; p__Planctomycetes; c__Phycisphaerae; o__; f__; g__; s__
OTU_220	k__Bacteria; p__Chloroflexi; c__unidentified_Chloroflexi; o__unidentified_Chloroflexi; f__unidentified_Chloroflexi; g__unidentified_Chloroflexi; s__Chloroflexi_bacterium_OLB14																													OTU_12182	k__Bacteria; p__Proteobacteria; c__Alphaproteobacteria; o__unidentified_Alphaproteobacteria; f__Acetobacteraceae								OTU_8152	k__Bacteria; p__Bacteroidetes; c__Bacteroidia
OTU_221	k__Bacteria; p__Actinobacteria; c__Thermoleophilia; o__Solirubrobacterales; f__; g__; s__																													OTU_12199	k__Bacteria; p__Planctomycetes; c__Planctomycetacia; o__unidentified_Planctomycetacia; f__Isosphaeraceae; g__Isosphaera; s__								OTU_8167	k__Bacteria; p__Proteobacteria; c__Alphaproteobacteria
OTU_222	k__Bacteria; p__Proteobacteria; c__Deltaproteobacteria; o__Desulfarculales; f__Desulfarculaceae																													OTU_12209	k__Bacteria; p__Bacteroidetes; c__Rhodothermia; o__Rhodothermales; f__Rhodothermaceae								OTU_8183	k__Bacteria; p__Bacteroidetes; c__Bacteroidia; o__Bacteroidales; f__; g__; s__
OTU_223	k__Bacteria; p__Actinobacteria; c__unidentified_Actinobacteria; o__Micromonosporales; f__Micromonosporaceae; g__; s__																													OTU_12217	k__Bacteria; p__Proteobacteria; c__Deltaproteobacteria; o__Myxococcales; f__unidentified_Myxococcales; g__unidentified_Myxococcales; s__Anaeromyxobacter_dehalogenans								OTU_8207	k__Bacteria; p__Gemmatimonadetes; c__Longimicrobia; o__Longimicrobiales; f__Longimicrobiaceae; g__; s__
OTU_224	k__Bacteria; p__Gemmatimonadetes; c__unidentified_Gemmatimonadetes; o__Gemmatimonadales; f__Gemmatimonadaceae; g__Gemmatimonas; s__																													OTU_12238	k__Bacteria; p__Proteobacteria; c__Alphaproteobacteria								OTU_8216	k__Bacteria; p__Firmicutes
OTU_225	k__Bacteria; p__Proteobacteria; c__Deltaproteobacteria																													OTU_12244	k__Bacteria; p__Proteobacteria; c__Alphaproteobacteria; o__unidentified_Alphaproteobacteria								OTU_8217	k__Bacteria; p__Lentisphaerae; c__Lentisphaeria; o__Victivallales; f__; g__; s__
OTU_227	k__Bacteria; p__Proteobacteria; c__Gammaproteobacteria; o__Pseudomonadales; f__Pseudomonadaceae; g__Pseudomonas; s__Pseudomonas_citronellolis																													OTU_12252	k__Bacteria; p__Kiritimatiellaeota; c__Kiritimatiellae								OTU_8229	k__Bacteria; p__Gemmatimonadetes; c__; o__; f__; g__; s__
OTU_229	k__Bacteria; p__Actinobacteria; c__unidentified_Actinobacteria; o__Frankiales; f__Geodermatophilaceae; g__Blastococcus; s__																													OTU_12300	k__Bacteria; p__Fibrobacteres; c__Chitinivibrionia; o__; f__; g__; s__								OTU_8232	k__Archaea; p__unidentified_Archaea; c__unidentified_Archaea; o__unidentified_Archaea; f__unidentified_Archaea; g__unidentified_Archaea
OTU_230	k__Bacteria; p__Proteobacteria; c__Alphaproteobacteria; o__Sphingomonadales; f__Sphingomonadaceae; g__Sphingomonas																													OTU_12377	k__Bacteria; p__Armatimonadetes; c__Fimbriimonadia; o__Fimbriimonadales; f__Fimbriimonadaceae; g__; s__								OTU_8236	k__Bacteria; p__Bacteroidetes; c__Bacteroidia; o__Bacteroidales
OTU_231	k__Bacteria; p__Chloroflexi; c__Anaerolineae; o__; f__; g__; s__																													OTU_12410	k__Bacteria; p__Proteobacteria; c__Gammaproteobacteria; o__Xanthomonadales; f__Rhodanobacteraceae; g__; s__								OTU_8243	k__Bacteria
OTU_232	k__Bacteria; p__Chloroflexi; c__Anaerolineae; o__Ardenticatenales; f__; g__; s__																													OTU_12579	k__Bacteria; p__Armatimonadetes; c__; o__; f__; g__; s__								OTU_8244	k__Bacteria; p__Proteobacteria; c__Gammaproteobacteria; o__Salinisphaerales; f__Solimonadaceae; g__Solimonas; s__
OTU_233	k__Bacteria; p__Proteobacteria; c__Gammaproteobacteria; o__Xanthomonadales; f__Rhodanobacteraceae; g__; s__																													OTU_12665	k__Bacteria; p__Deinococcus-Thermus; c__Deinococci; o__Deinococcales; f__Trueperaceae; g__Truepera; s__								OTU_8247	k__Bacteria; p__Proteobacteria; c__Alphaproteobacteria; o__unidentified_Alphaproteobacteria
OTU_234	k__Bacteria; p__Chloroflexi; c__Anaerolineae; o__; f__; g__; s__																													OTU_12669	k__Bacteria; p__Proteobacteria; c__Alphaproteobacteria; o__Rhizobiales								OTU_8289	k__Bacteria; p__Bacteroidetes; c__Bacteroidia; o__Flavobacteriales; f__Flavobacteriaceae
OTU_236	k__Bacteria																													OTU_12670	k__Bacteria; p__Bacteroidetes; c__Bacteroidia; o__Bacteroidales; f__; g__; s__								OTU_8290	k__Bacteria; p__Planctomycetes; c__Phycisphaerae; o__; f__; g__; s__
OTU_237	k__Bacteria; p__Bacteroidetes; c__Bacteroidia; o__Chitinophagales; f__Saprospiraceae; g__; s__																													OTU_12688	k__Bacteria; p__Firmicutes; c__Clostridia; o__Clostridiales; f__Ruminococcaceae								OTU_8291	k__Bacteria; p__Proteobacteria; c__Gammaproteobacteria; o__Aeromonadales; f__Succinivibrionaceae; g__Succinivibrio; s__Succinivibrio_dextrinosolvens
OTU_238	k__Bacteria; p__Chloroflexi; c__; o__; f__; g__; s__																													OTU_12690	k__Bacteria								OTU_8300	k__Bacteria; p__Kiritimatiellaeota; c__Kiritimatiellae
OTU_240	k__Bacteria; p__Actinobacteria; c__unidentified_Actinobacteria; o__Micromonosporales; f__Micromonosporaceae																													OTU_12766	k__Bacteria; p__Tenericutes; c__Mollicutes; o__Mycoplasmatales; f__Mycoplasmataceae; g__Mycoplasma								OTU_8313	k__Bacteria; p__Chlamydiae; c__unidentified_Chlamydiae; o__Chlamydiales; f__; g__; s__
OTU_241	k__Bacteria; p__Actinobacteria; c__Acidimicrobiia; o__; f__; g__; s__																													OTU_12817	k__Bacteria; p__Planctomycetes; c__Planctomycetacia; o__unidentified_Planctomycetacia; f__Isosphaeraceae; g__Paludisphaera; s__								OTU_8327	k__Archaea; p__; c__; o__; f__; g__; s__
OTU_242	k__Bacteria; p__Proteobacteria; c__Gammaproteobacteria; o__unidentified_Gammaproteobacteria; f__Burkholderiaceae; g__Pseudoduganella; s__																													OTU_12826	k__Bacteria; p__Proteobacteria; c__Gammaproteobacteria								OTU_8329	k__Bacteria; p__Planctomycetes; c__Phycisphaerae; o__; f__; g__; s__
OTU_244	k__Bacteria; p__Chloroflexi; c__Anaerolineae; o__Anaerolineales; f__Anaerolineaceae; g__; s__																													OTU_12883	k__Bacteria								OTU_8332	k__Bacteria; p__Candidatus_Daviesbacteria
OTU_245	k__Bacteria; p__Proteobacteria; c__Deltaproteobacteria; o__Myxococcales; f__Haliangiaceae; g__Haliangium																													OTU_12957	k__Bacteria; p__Berkelbacteria								OTU_8341	k__Bacteria; p__Bacteroidetes; c__Bacteroidia; o__Flavobacteriales; f__Cryomorphaceae; g__Phaeocystidibacter; s__
OTU_246	k__Bacteria; p__Acidobacteria; c__Acidobacteriia; o__Solibacterales; f__unidentified_Solibacterales; g__Bryobacter; s__																													OTU_13003	k__Bacteria								OTU_8354	k__Bacteria; p__Proteobacteria; c__Gammaproteobacteria
OTU_247	k__Bacteria; p__Firmicutes; c__Bacilli; o__Bacillales; f__Staphylococcaceae; g__Staphylococcus; s__Staphylococcus_warneri																													OTU_13093	k__Bacteria; p__Actinobacteria; c__Coriobacteriia; o__Coriobacteriales; f__Eggerthellaceae; g__Slackia; s__Slackia_exigua								OTU_8362	k__Bacteria; p__Bacteroidetes; c__Bacteroidia; o__Flavobacteriales; f__Flavobacteriaceae
OTU_248	k__Bacteria; p__Firmicutes; c__Clostridia; o__Clostridiales; f__Peptostreptococcaceae; g__Romboutsia; s__																													OTU_13099	k__Bacteria; p__Firmicutes; c__Clostridia; o__Clostridiales; f__unidentified_Clostridiales; g__Mogibacterium; s__								OTU_8363	k__Bacteria; p__Proteobacteria; c__Deltaproteobacteria; o__Myxococcales
OTU_249	k__Bacteria; p__Proteobacteria; c__Gammaproteobacteria; o__Enterobacteriales; f__Enterobacteriaceae; g__unidentified_Enterobacteriaceae; s__Escherichia_coli																													OTU_13137	k__Bacteria; p__Armatimonadetes; c__; o__; f__; g__; s__								OTU_8364	k__Bacteria; p__Proteobacteria; c__Deltaproteobacteria
OTU_250	k__Bacteria; p__Proteobacteria; c__Alphaproteobacteria; o__Rhizobiales; f__Xanthobacteraceae																													OTU_13151	k__Bacteria								OTU_8366	k__Bacteria; p__Chlamydiae; c__unidentified_Chlamydiae; o__Chlamydiales; f__; g__; s__
OTU_251	k__Bacteria; p__Proteobacteria; c__Deltaproteobacteria; o__Myxococcales; f__Haliangiaceae; g__Haliangium; s__																													OTU_13155	k__Bacteria; p__Chloroflexi; c__Anaerolineae; o__Anaerolineales; f__Anaerolineaceae								OTU_8372	k__Bacteria; p__Bacteroidetes; c__Bacteroidia; o__Bacteroidales; f__Muribaculaceae; g__; s__
OTU_253	k__Bacteria; p__Armatimonadetes; c__Chthonomonadetes; o__Chthonomonadales; f__; g__; s__																													OTU_13216	k__Bacteria								OTU_8380	k__Bacteria; p__Bacteroidetes; c__Bacteroidia; o__Flavobacteriales; f__Crocinitomicaceae; g__Fluviicola; s__Hypsibius_dujardini
OTU_254	k__Bacteria; p__Acidobacteria; c__unidentified_Acidobacteria; o__unidentified_Acidobacteria; f__unidentified_Acidobacteria; g__unidentified_Acidobacteria; s__uncultivated_soil_bacterium_clone_S111																													OTU_13283	k__Bacteria; p__Chloroflexi; c__Dehalococcoidia; o__; f__; g__; s__								OTU_8386	k__Bacteria; p__Firmicutes; c__Clostridia; o__Clostridiales; f__Lachnospiraceae; g__unidentified_Lachnospiraceae
OTU_255	k__Bacteria; p__Proteobacteria; c__Gammaproteobacteria; o__unidentified_Gammaproteobacteria; f__Nitrosomonadaceae; g__; s__																													OTU_13287	k__Bacteria; p__Tenericutes; c__Mollicutes; o__; f__; g__; s__								OTU_8392	k__Bacteria; p__Actinobacteria; c__unidentified_Actinobacteria; o__unidentified_Actinobacteria; f__unidentified_Actinobacteria; g__unidentified_Actinobacteria; s__bacterium_rJ7
OTU_256	k__Bacteria; p__Verrucomicrobia; c__Verrucomicrobiae; o__Verrucomicrobiales; f__Akkermansiaceae; g__Akkermansia; s__Akkermansia_muciniphila																													OTU_13289	k__Bacteria; p__Bacteroidetes; c__Bacteroidia; o__Bacteroidales; f__Rikenellaceae; g__; s__								OTU_8401	k__Bacteria
OTU_257	k__Bacteria; p__Verrucomicrobia; c__Verrucomicrobiae; o__Chthoniobacterales; f__Chthoniobacteraceae; g__Chthoniobacter; s__																													OTU_13332	k__Bacteria; p__Chloroflexi; c__Anaerolineae; o__; f__; g__; s__								OTU_8421	k__Bacteria; p__Chloroflexi; c__Anaerolineae
OTU_258	k__Bacteria; p__Proteobacteria; c__Alphaproteobacteria; o__Rhizobiales; f__Hyphomicrobiaceae; g__Pedomicrobium; s__																													OTU_13340	k__Bacteria; p__Proteobacteria; c__Gammaproteobacteria; o__unidentified_Gammaproteobacteria; f__unidentified_Gammaproteobacteria; g__Aquicella; s__								OTU_8422	k__Bacteria; p__Bacteroidetes; c__Bacteroidia; o__Bacteroidales; f__Muribaculaceae; g__; s__
OTU_259	k__Bacteria; p__Verrucomicrobia; c__Verrucomicrobiae; o__; f__; g__; s__																													OTU_13348	k__Bacteria; p__Proteobacteria; c__Alphaproteobacteria; o__unidentified_Alphaproteobacteria; f__Paracaedibacteraceae								OTU_8427	k__Bacteria; p__Actinobacteria; c__unidentified_Actinobacteria; o__Catenulisporales; f__Actinospicaceae; g__Actinospica
OTU_260	k__Bacteria; p__Proteobacteria; c__Alphaproteobacteria; o__Rhizobiales; f__Rhizobiaceae																													OTU_13425	k__Bacteria; p__Firmicutes								OTU_8432	k__Bacteria; p__Chloroflexi; c__Dehalococcoidia; o__; f__; g__; s__
OTU_261	k__Bacteria; p__Latescibacteria; c__; o__; f__; g__; s__																													OTU_13439	k__Bacteria; p__Spirochaetes; c__unidentified_Spirochaetes; o__unidentified_Spirochaetes; f__Leptospiraceae; g__; s__								OTU_8476	k__Bacteria; p__Bacteroidetes
OTU_262	k__Bacteria; p__Planctomycetes; c__; o__; f__; g__; s__																													OTU_13453	k__Bacteria; p__Cyanobacteria; c__unidentified_Cyanobacteria; o__unidentified_Cyanobacteria; f__unidentified_Cyanobacteria; g__unidentified_Cyanobacteria								OTU_8508	k__Bacteria; p__Spirochaetes; c__Spirochaetia; o__Spirochaetales; f__Spirochaetaceae; g__unidentified_Spirochaetaceae
OTU_263	k__Bacteria; p__Actinobacteria; c__Acidimicrobiia																													OTU_13458	k__Bacteria; p__Proteobacteria; c__Alphaproteobacteria; o__unidentified_Alphaproteobacteria; f__Acetobacteraceae; g__Acidocella; s__								OTU_8509	k__Bacteria; p__Gemmatimonadetes; c__unidentified_Gemmatimonadetes; o__Gemmatimonadales; f__Gemmatimonadaceae; g__; s__
OTU_264	k__Bacteria; p__Actinobacteria; c__unidentified_Actinobacteria; o__Corynebacteriales; f__Mycobacteriaceae; g__Mycobacterium																													OTU_13461	k__Bacteria; p__Proteobacteria; c__Gammaproteobacteria; o__unidentified_Gammaproteobacteria; f__Coxiellaceae; g__Coxiella; s__								OTU_8542	k__Archaea; p__unidentified_Archaea; c__unidentified_Archaea; o__unidentified_Archaea; f__unidentified_Archaea; g__unidentified_Archaea
OTU_265	k__Bacteria; p__Proteobacteria; c__Gammaproteobacteria; o__Salinisphaerales; f__Solimonadaceae; g__Polycyclovorans; s__																													OTU_13476	k__Bacteria; p__Firmicutes; c__Erysipelotrichia; o__Erysipelotrichales; f__Erysipelotrichaceae; g__Dubosiella; s__Firmicutes_bacterium_M10-2								OTU_8552	k__Bacteria; p__Actinobacteria; c__unidentified_Actinobacteria
OTU_266	k__Bacteria; p__Bacteroidetes; c__Bacteroidia; o__Sphingobacteriales; f__; g__; s__																													OTU_13480	k__Bacteria; p__Chloroflexi; c__Ktedonobacteria; o__Ktedonobacterales; f__Ktedonobacteraceae; g__; s__								OTU_8555	k__Bacteria; p__Proteobacteria; c__Gammaproteobacteria; o__Aeromonadales; f__Succinivibrionaceae; g__Anaerobiospirillum
OTU_267	k__Bacteria; p__Acidobacteria; c__Holophagae; o__; f__; g__; s__																													OTU_13508	k__Bacteria; p__Chloroflexi; c__Chloroflexia; o__Thermomicrobiales; f__Thermomicrobiaceae; g__Nitrolancea; s__								OTU_8586	k__Bacteria
OTU_268	k__Bacteria; p__Planctomycetes; c__Phycisphaerae; o__Tepidisphaerales; f__; g__; s__																													OTU_13588	k__Bacteria								OTU_8592	k__Bacteria; p__Chloroflexi; c__Anaerolineae; o__unidentified_Anaerolineae; f__unidentified_Anaerolineae; g__unidentified_Anaerolineae; s__anaerobic_bacterium_MO-CFX2
OTU_269	k__Bacteria																													OTU_13594	k__Bacteria; p__Chloroflexi; c__Anaerolineae; o__unidentified_Anaerolineae; f__unidentified_Anaerolineae; g__unidentified_Anaerolineae; s__anaerobic_bacterium_MO-CFX2								OTU_8665	k__Bacteria; p__Bacteroidetes; c__Bacteroidia; o__Cytophagales; f__Cyclobacteriaceae
OTU_271	k__Bacteria; p__Chloroflexi; c__unidentified_Chloroflexi; o__unidentified_Chloroflexi; f__unidentified_Chloroflexi; g__unidentified_Chloroflexi																													OTU_13624	k__Bacteria; p__Spirochaetes; c__Spirochaetia; o__Spirochaetales; f__Spirochaetaceae; g__Treponema; s__								OTU_8671	k__Bacteria; p__Chloroflexi; c__Anaerolineae; o__Anaerolineales; f__Anaerolineaceae
OTU_272	k__Bacteria; p__Proteobacteria; c__Deltaproteobacteria; o__Myxococcales; f__Haliangiaceae; g__Haliangium																													OTU_13643	k__Bacteria; p__Proteobacteria; c__Deltaproteobacteria; o__Myxococcales; f__Nannocystaceae								OTU_8676	k__Bacteria; p__Firmicutes; c__Bacilli; o__Bacillales
OTU_273	k__Bacteria; p__Proteobacteria; c__Gammaproteobacteria; o__unidentified_Gammaproteobacteria																													OTU_13703	k__Bacteria; p__Gemmatimonadetes; c__unidentified_Gemmatimonadetes; o__Gemmatimonadales; f__Gemmatimonadaceae; g__unidentified_Gemmatimonadaceae; s__Gemmatimonadetes_bacterium_WY71								OTU_8677	k__Bacteria; p__Candidatus_Yanofskybacteria
OTU_274	k__Bacteria; p__Chloroflexi; c__Anaerolineae; o__; f__; g__; s__																													OTU_13712	k__Bacteria; p__unidentified_Bacteria; c__unidentified_Bacteria; o__Halanaerobiales; f__Halobacteroidaceae								OTU_8695	k__Bacteria; p__Proteobacteria; c__Deltaproteobacteria; o__Myxococcales; f__Sandaracinaceae; g__; s__
OTU_275	k__Bacteria; p__Bacteroidetes; c__Bacteroidia; o__Chitinophagales; f__Chitinophagaceae; g__; s__																													OTU_13727	k__Bacteria; p__Firmicutes								OTU_8700	k__Bacteria; p__Firmicutes; c__Clostridia; o__Clostridiales; f__Ruminococcaceae
OTU_276	k__Bacteria; p__Acidobacteria; c__Acidobacteriia; o__Solibacterales; f__unidentified_Solibacterales; g__Candidatus_Solibacter; s__																													OTU_13775	k__Bacteria								OTU_8704	k__Bacteria; p__Firmicutes; c__Clostridia; o__Clostridiales; f__Lachnospiraceae
OTU_277	k__Bacteria; p__Chloroflexi; c__Dehalococcoidia																													OTU_13787	k__Bacteria; p__Firmicutes; c__Clostridia								OTU_8715	k__Archaea; p__unidentified_Archaea; c__unidentified_Archaea; o__unidentified_Archaea; f__unidentified_Archaea; g__unidentified_Archaea; s__Candidatus_Staskawiczbacteria_bacterium_RIFOXYA2_FULL_32_7
OTU_278	k__Bacteria; p__Proteobacteria; c__Gammaproteobacteria; o__unidentified_Gammaproteobacteria																													OTU_13795	k__Bacteria; p__unidentified_Bacteria; c__unidentified_Bacteria; o__unidentified_Bacteria; f__unidentified_Bacteria; g__Aegiribacteria; s__								OTU_8725	k__Bacteria; p__Proteobacteria; c__Deltaproteobacteria; o__Bradymonadales; f__Bradymonadaceae
OTU_279	k__Bacteria; p__Chloroflexi; c__Anaerolineae; o__; f__; g__; s__																													OTU_13807	k__Bacteria; p__Fusobacteria; c__Fusobacteriia; o__Fusobacteriales; f__Leptotrichiaceae; g__Hypnocyclicus; s__								OTU_8753	k__Bacteria; p__Proteobacteria; c__Deltaproteobacteria; o__Myxococcales; f__Haliangiaceae; g__Haliangium
OTU_280	k__Bacteria; p__Proteobacteria; c__Deltaproteobacteria; o__Myxococcales																													OTU_13863	k__Bacteria; p__Chloroflexi; c__Anaerolineae; o__Anaerolineales; f__Anaerolineaceae								OTU_8767	k__Bacteria
OTU_281	k__Bacteria; p__Firmicutes; c__Bacilli; o__Lactobacillales; f__Lactobacillaceae; g__Lactobacillus																													OTU_13892	k__Bacteria; p__Firmicutes; c__Clostridia; o__Clostridiales; f__Lachnospiraceae								OTU_8803	k__Bacteria; p__Proteobacteria; c__Gammaproteobacteria
OTU_282	k__Bacteria; p__Proteobacteria; c__Deltaproteobacteria; o__Desulfarculales; f__Desulfarculaceae; g__; s__																													OTU_13954	k__Bacteria; p__Spirochaetes; c__unidentified_Spirochaetes; o__unidentified_Spirochaetes; f__Leptospiraceae								OTU_8812	k__Bacteria; p__Armatimonadetes; c__Fimbriimonadia; o__Fimbriimonadales; f__Fimbriimonadaceae
OTU_283	k__Bacteria; p__Proteobacteria; c__Alphaproteobacteria; o__Sphingomonadales; f__Sphingomonadaceae; g__Sphingomonas																													OTU_14047	k__Bacteria; p__Firmicutes; c__Clostridia; o__Clostridiales; f__unidentified_Clostridiales								OTU_8818	k__Bacteria; p__Proteobacteria
OTU_284	k__Bacteria; p__Bacteroidetes; c__Bacteroidia; o__Chitinophagales; f__Chitinophagaceae																													OTU_14122	k__Bacteria; p__Proteobacteria; c__Alphaproteobacteria; o__Sphingomonadales; f__Sphingomonadaceae; g__Sphingopyxis; s__Sphingopyxis_granuli								OTU_8819	k__Bacteria; p__Acidobacteria
OTU_285	k__Bacteria; p__Firmicutes; c__Bacilli; o__Bacillales; f__Bacillaceae; g__Bacillus																													OTU_14172	k__Bacteria; p__Proteobacteria; c__Alphaproteobacteria; o__Rickettsiales; f__unidentified_Rickettsiales; g__unidentified_Rickettsiales; s__								OTU_8825	k__Bacteria; p__Chloroflexi; c__Anaerolineae
OTU_286	k__Bacteria; p__Bacteroidetes; c__Bacteroidia; o__Chitinophagales; f__Chitinophagaceae																													OTU_14177	k__Bacteria; p__Proteobacteria; c__Alphaproteobacteria; o__unidentified_Alphaproteobacteria; f__unidentified_Alphaproteobacteria								OTU_8828	k__Bacteria; p__Bacteroidetes; c__Bacteroidia; o__Cytophagales; f__Cytophagaceae
OTU_287	k__Bacteria; p__Proteobacteria; c__Gammaproteobacteria; o__unidentified_Gammaproteobacteria; f__unidentified_Gammaproteobacteria; g__unidentified_Gammaproteobacteria																													OTU_14179	k__Bacteria; p__Proteobacteria; c__Alphaproteobacteria								OTU_8832	k__Bacteria; p__Bacteroidetes; c__Bacteroidia; o__Flavobacteriales; f__Cryomorphaceae; g__unidentified_Cryomorphaceae; s__Cryomorphaceae_bacterium_BACL7_MAG-120322-bin74
OTU_288	k__Bacteria; p__Acidobacteria																													OTU_14226	k__Bacteria; p__Proteobacteria; c__Deltaproteobacteria; o__Myxococcales; f__unidentified_Myxococcales; g__unidentified_Myxococcales; s__Deltaproteobacteria_bacterium_GWA2_45_12								OTU_8833	k__Bacteria; p__Proteobacteria; c__Gammaproteobacteria; o__unidentified_Gammaproteobacteria; f__unidentified_Gammaproteobacteria; g__Aquicella; s__
OTU_289	k__Bacteria; p__Nitrospirae; c__; o__; f__; g__; s__																													OTU_14238	k__Bacteria; p__Acidobacteria; c__Acidobacteriia; o__Solibacterales; f__unidentified_Solibacterales; g__Bryobacter; s__								OTU_8836	k__Bacteria; p__Planctomycetes; c__Planctomycetacia; o__unidentified_Planctomycetacia; f__unidentified_Planctomycetacia; g__Blastopirellula; s__
OTU_290	k__Bacteria; p__Proteobacteria; c__Alphaproteobacteria; o__Sphingomonadales; f__Sphingomonadaceae; g__Altererythrobacter; s__																													OTU_14450	k__Bacteria								OTU_8844	k__Bacteria
OTU_292	k__Bacteria; p__Actinobacteria; c__Acidimicrobiia; o__; f__; g__; s__																													OTU_14540	k__Bacteria; p__Firmicutes; c__Clostridia; o__Clostridiales; f__unidentified_Clostridiales; g__Clostridiisalibacter; s__								OTU_8848	k__Bacteria; p__Bacteroidetes; c__Bacteroidia; o__Bacteroidales; f__unidentified_Bacteroidales; g__Proteiniphilum
OTU_293	k__Bacteria; p__Firmicutes; c__Bacilli; o__Bacillales; f__Bacillaceae; g__Bacillus																													OTU_14542	k__Bacteria; p__Acidobacteria; c__Acidobacteriia; o__Solibacterales; f__unidentified_Solibacterales; g__Bryobacter								OTU_8851	k__Bacteria; p__Chloroflexi
OTU_294	k__Bacteria; p__Proteobacteria; c__Deltaproteobacteria; o__; f__; g__; s__																													OTU_14735	k__Bacteria; p__Chloroflexi; c__Anaerolineae; o__Anaerolineales; f__Anaerolineaceae								OTU_8858	k__Bacteria; p__Tenericutes; c__Mollicutes; o__Mycoplasmatales; f__Mycoplasmataceae; g__Ureaplasma; s__
OTU_295	k__Bacteria; p__Proteobacteria; c__Deltaproteobacteria; o__Myxococcales; f__Archangiaceae; g__Anaeromyxobacter																													OTU_14764	k__Bacteria; p__Planctomycetes; c__Phycisphaerae; o__Phycisphaerales; f__; g__; s__								OTU_8864	k__Bacteria
OTU_297	k__Bacteria																													OTU_14771	k__Bacteria; p__Kiritimatiellaeota; c__Kiritimatiellae; o__; f__; g__; s__								OTU_8878	k__Bacteria; p__Chloroflexi; c__Anaerolineae; o__; f__; g__; s__
OTU_299	k__Bacteria; p__Acidobacteria; c__unidentified_Acidobacteria; o__unidentified_Acidobacteria																													OTU_14779	k__Bacteria; p__Candidatus_Pacebacteria; c__; o__; f__; g__; s__								OTU_8885	k__Bacteria; p__Bacteroidetes; c__Bacteroidia; o__Cytophagales; f__Microscillaceae; g__Chryseolinea; s__
OTU_301	k__Bacteria; p__Gemmatimonadetes; c__unidentified_Gemmatimonadetes; o__Gemmatimonadales; f__Gemmatimonadaceae; g__Gemmatirosa; s__																													OTU_14792	k__Bacteria; p__Firmicutes; c__Clostridia; o__Clostridiales; f__Lachnospiraceae								OTU_8896	k__Bacteria; p__Chloroflexi; c__Anaerolineae
OTU_304	k__Bacteria; p__Acidobacteria; c__unidentified_Acidobacteria; o__unidentified_Acidobacteria; f__unidentified_Acidobacteria; g__unidentified_Acidobacteria; s__Acidobacteria_bacterium_RBG_16_70_10																													OTU_14815	k__Bacteria; p__Chloroflexi; c__Chloroflexia; o__Thermomicrobiales; f__; g__; s__								OTU_8898	k__Bacteria; p__Gemmatimonadetes
OTU_305	k__Bacteria; p__unidentified_Bacteria; c__unidentified_Bacteria; o__unidentified_Bacteria; f__unidentified_Bacteria; g__Candidatus_Entotheonella																													OTU_14822	k__Bacteria; p__Atribacteria								OTU_8924	k__Bacteria; p__Actinobacteria; c__unidentified_Actinobacteria
OTU_306	k__Bacteria; p__Proteobacteria; c__Deltaproteobacteria; o__Myxococcales; f__; g__; s__																													OTU_14833	k__Bacteria; p__Firmicutes; c__Clostridia; o__Clostridiales								OTU_8936	k__Bacteria; p__Proteobacteria
OTU_307	k__Bacteria; p__Proteobacteria; c__Alphaproteobacteria; o__unidentified_Alphaproteobacteria; f__unidentified_Alphaproteobacteria; g__Skermanella; s__																													OTU_14834	k__Bacteria								OTU_8939	k__Bacteria; p__unidentified_Bacteria; c__unidentified_Bacteria; o__unidentified_Bacteria; f__unidentified_Bacteria; g__unidentified_Bacteria; s__Candidatus_Omnitrophica_bacterium_4484_701
OTU_308	k__Bacteria; p__Gemmatimonadetes; c__unidentified_Gemmatimonadetes; o__Gemmatimonadales; f__Gemmatimonadaceae; g__; s__																													OTU_14836	k__Bacteria; p__Proteobacteria; c__Gammaproteobacteria; o__unidentified_Gammaproteobacteria; f__Neisseriaceae; g__; s__								OTU_8940	k__Bacteria; p__Actinobacteria
OTU_309	k__Bacteria; p__Actinobacteria; c__unidentified_Actinobacteria; o__Frankiales																													OTU_14841	k__Bacteria; p__Chloroflexi; c__Ktedonobacteria; o__Ktedonobacterales; f__; g__; s__								OTU_8993	k__Bacteria; p__Proteobacteria; c__Deltaproteobacteria; o__Syntrophobacterales; f__Syntrophobacteraceae
OTU_310	k__Bacteria; p__Acidobacteria; c__Acidobacteriia; o__Acidobacteriales; f__; g__; s__																													OTU_14918	k__Bacteria; p__Proteobacteria; c__Gammaproteobacteria								OTU_8997	k__Bacteria; p__Bacteroidetes; c__Bacteroidia; o__Bacteroidales; f__Prevotellaceae; g__; s__
OTU_311	k__Bacteria; p__Proteobacteria; c__Deltaproteobacteria																													OTU_14996	k__Bacteria; p__Bacteroidetes; c__Bacteroidia								OTU_9028	k__Bacteria; p__Proteobacteria; c__Deltaproteobacteria; o__Myxococcales; f__Archangiaceae
OTU_313	k__Bacteria; p__Bacteroidetes; c__Bacteroidia																													OTU_15003	k__Bacteria; p__Planctomycetes								OTU_9031	k__Bacteria; p__Planctomycetes; c__Planctomycetacia; o__unidentified_Planctomycetacia; f__unidentified_Planctomycetacia; g__Bythopirellula; s__
OTU_314	k__Bacteria; p__Proteobacteria; c__Alphaproteobacteria; o__Rhizobiales; f__Beijerinckiaceae; g__Microvirga; s__Microvirga_vignae																													OTU_15006	k__Bacteria; p__Firmicutes; c__Clostridia; o__Clostridiales; f__unidentified_Clostridiales; g__Helcococcus; s__								OTU_9036	k__Bacteria; p__Chloroflexi; c__Anaerolineae
OTU_315	k__Bacteria; p__Actinobacteria; c__Thermoleophilia; o__Solirubrobacterales; f__; g__; s__																													OTU_15021	k__Bacteria; p__Firmicutes; c__Clostridia; o__Clostridiales; f__unidentified_Clostridiales								OTU_9040	k__Bacteria; p__Proteobacteria; c__Gammaproteobacteria
OTU_316	k__Bacteria; p__Bacteroidetes; c__Ignavibacteria																													OTU_15029	k__Bacteria; p__Chloroflexi; c__Anaerolineae; o__Anaerolineales; f__Anaerolineaceae; g__Anaerolinea; s__								OTU_9041	k__Bacteria
OTU_317	k__Bacteria; p__Armatimonadetes; c__; o__; f__; g__; s__																													OTU_15032	k__Bacteria; p__Firmicutes; c__Clostridia; o__Clostridiales								OTU_9046	k__Bacteria; p__Proteobacteria; c__Deltaproteobacteria
OTU_318	k__Bacteria; p__Acidobacteria; c__unidentified_Acidobacteria; o__unidentified_Acidobacteria; f__unidentified_Acidobacteria; g__unidentified_Acidobacteria; s__Acidobacteria_bacterium_CB_286306																													OTU_15053	k__Bacteria; p__Bacteroidetes; c__Ignavibacteria; o__; f__; g__; s__								OTU_9047	k__Bacteria; p__Planctomycetes; c__Phycisphaerae; o__Phycisphaerales; f__Phycisphaeraceae; g__; s__
OTU_320	k__Bacteria; p__Chloroflexi																													OTU_15314	k__Bacteria; p__Spirochaetes; c__Spirochaetia; o__Spirochaetales; f__Spirochaetaceae; g__Treponema; s__								OTU_9053	k__Bacteria; p__Actinobacteria; c__Thermoleophilia; o__Solirubrobacterales; f__; g__; s__
OTU_321	k__Bacteria; p__Acidobacteria; c__Acidobacteriia; o__Solibacterales; f__unidentified_Solibacterales; g__Bryobacter; s__																													OTU_15324	k__Bacteria; p__Chlamydiae; c__unidentified_Chlamydiae; o__Chlamydiales								OTU_9055	k__Bacteria; p__Fibrobacteres; c__Fibrobacteria; o__Fibrobacterales; f__; g__; s__
OTU_322	k__Bacteria; p__Chloroflexi; c__Anaerolineae; o__; f__; g__; s__																													OTU_15351	k__Bacteria; p__Chloroflexi; c__Anaerolineae; o__Anaerolineales; f__Anaerolineaceae; g__Anaerolinea; s__Thermobaculum_sp_enrichment_culture_clone_VanCtr100								OTU_9059	k__Bacteria; p__Planctomycetes; c__Planctomycetacia; o__; f__; g__; s__
OTU_323	k__Bacteria; p__Proteobacteria; c__Alphaproteobacteria; o__Rhizobiales; f__Hyphomicrobiaceae; g__Hyphomicrobium; s__Hyphomicrobium_zavarzinii																													OTU_15464	k__Bacteria; p__Armatimonadetes; c__Armatimonadia; o__Armatimonadales; f__; g__; s__								OTU_9062	k__Bacteria
OTU_324	k__Bacteria; p__Actinobacteria; c__Thermoleophilia; o__Solirubrobacterales; f__Solirubrobacteraceae; g__Conexibacter; s__																													OTU_15469	k__Bacteria								OTU_9090	k__Bacteria; p__Acidobacteria; c__unidentified_Acidobacteria; o__unidentified_Acidobacteria; f__unidentified_Acidobacteria; g__unidentified_Acidobacteria
OTU_326	k__Bacteria; p__Proteobacteria; c__Deltaproteobacteria; o__Myxococcales																													OTU_15749	k__Archaea; p__Euryarchaeota; c__Methanomicrobia; o__Methanomicrobiales; f__Methanomicrobiaceae; g__Methanoculleus								OTU_9104	k__Bacteria; p__Firmicutes; c__Clostridia; o__Clostridiales; f__Lachnospiraceae; g__unidentified_Lachnospiraceae; s__[Clostridium]_colinum
OTU_327	k__Bacteria; p__Acidobacteria; c__unidentified_Acidobacteria; o__unidentified_Acidobacteria; f__unidentified_Acidobacteria																													OTU_15807	k__Bacteria; p__Bacteroidetes; c__Bacteroidia; o__Bacteroidales; f__Rikenellaceae; g__; s__								OTU_9105	k__Bacteria
OTU_328	k__Bacteria; p__Proteobacteria; c__Gammaproteobacteria; o__unidentified_Gammaproteobacteria; f__Nitrosomonadaceae; g__; s__																													OTU_15814	k__Bacteria; p__Acidobacteria; c__Acidobacteriia; o__Solibacterales								OTU_9147	k__Bacteria; p__Bacteroidetes; c__Bacteroidia; o__Chitinophagales; f__Chitinophagaceae
OTU_329	k__Bacteria; p__Chloroflexi; c__Anaerolineae; o__Anaerolineales; f__Anaerolineaceae; g__; s__																													OTU_15938	k__Bacteria								OTU_9156	k__Bacteria; p__Firmicutes; c__Clostridia; o__Clostridiales; f__Lachnospiraceae
OTU_330	k__Bacteria; p__Firmicutes; c__Clostridia; o__Clostridiales; f__unidentified_Clostridiales; g__unidentified_Clostridiales																													OTU_15971	k__Bacteria; p__Chloroflexi; c__Anaerolineae								OTU_9164	k__Bacteria; p__Firmicutes; c__Clostridia; o__Clostridiales; f__Ruminococcaceae
OTU_331	k__Bacteria; p__Actinobacteria; c__Acidimicrobiia; o__unidentified_Acidimicrobiia; f__unidentified_Acidimicrobiia; g__Ilumatobacter; s__																													OTU_15982	k__Bacteria; p__Proteobacteria; c__Gammaproteobacteria; o__unidentified_Gammaproteobacteria; f__Burkholderiaceae; g__Hydrogenophaga								OTU_9171	k__Bacteria; p__Bacteroidetes; c__Bacteroidia; o__Flavobacteriales; f__; g__; s__
OTU_332	k__Bacteria; p__Chloroflexi; c__Anaerolineae; o__Anaerolineales; f__Anaerolineaceae; g__; s__																													OTU_15989	k__Bacteria; p__Firmicutes; c__Clostridia; o__Thermoanaerobacterales; f__unidentified_Thermoanaerobacterales; g__unidentified_Thermoanaerobacterales; s__iron-reducing_bacterium_enrichment_culture_clone_HN-HFO75								OTU_9185	k__Bacteria; p__Planctomycetes; c__Phycisphaerae; o__Phycisphaerales; f__Phycisphaeraceae; g__; s__
OTU_333	k__Bacteria; p__Proteobacteria; c__Gammaproteobacteria; o__unidentified_Gammaproteobacteria; f__unidentified_Gammaproteobacteria; g__unidentified_Gammaproteobacteria; s__Steroidobacter_sp_WWH78																													OTU_16030	k__Bacteria; p__Firmicutes; c__Clostridia; o__Clostridiales								OTU_9199	k__Bacteria; p__Bacteroidetes; c__Bacteroidia; o__Bacteroidales; f__Prevotellaceae
OTU_334	k__Bacteria; p__Actinobacteria; c__unidentified_Actinobacteria; o__Pseudonocardiales; f__Pseudonocardiaceae; g__Lechevalieria; s__Lechevalieria_aerocolonigenes																													OTU_16035	k__Bacteria; p__Proteobacteria; c__Gammaproteobacteria; o__Oceanospirillales; f__Kangiellaceae; g__Aliikangiella								OTU_9200	k__Bacteria; p__Bacteroidetes; c__Bacteroidia; o__Chitinophagales; f__Saprospiraceae; g__; s__
OTU_335	k__Bacteria; p__Gemmatimonadetes; c__unidentified_Gemmatimonadetes; o__Gemmatimonadales; f__Gemmatimonadaceae; g__Gemmatimonas; s__																													OTU_16039	k__Bacteria; p__Firmicutes								OTU_9205	k__Bacteria; p__Bacteroidetes; c__Bacteroidia; o__Sphingobacteriales; f__; g__; s__
OTU_336	k__Bacteria; p__Chloroflexi; c__Anaerolineae																													OTU_16045	k__Bacteria; p__Verrucomicrobia; c__Verrucomicrobiae								OTU_9214	k__Bacteria; p__Proteobacteria; c__Alphaproteobacteria; o__unidentified_Alphaproteobacteria; f__unidentified_Alphaproteobacteria
OTU_337	k__Bacteria; p__Actinobacteria; c__Rubrobacteria; o__Rubrobacterales; f__unidentified_Rubrobacterales; g__Rubrobacter; s__																													OTU_16056	k__Bacteria; p__Bacteroidetes; c__Bacteroidia; o__Flavobacteriales; f__unidentified_Flavobacteriales; g__Bergeyella; s__								OTU_9219	k__Bacteria; p__Planctomycetes; c__; o__; f__; g__; s__
OTU_338	k__Bacteria; p__Proteobacteria; c__Deltaproteobacteria; o__Myxococcales; f__Phaselicystidaceae; g__Phaselicystis; s__																													OTU_16100	k__Bacteria; p__Firmicutes; c__Clostridia; o__Clostridiales; f__unidentified_Clostridiales; g__Tissierella; s__								OTU_9234	k__Bacteria; p__Actinobacteria; c__Thermoleophilia; o__Solirubrobacterales
OTU_339	k__Bacteria; p__Bacteroidetes; c__Bacteroidia; o__Sphingobacteriales; f__; g__; s__																													OTU_16113	k__Bacteria								OTU_9246	k__Bacteria; p__Bacteroidetes; c__Bacteroidia; o__Bacteroidales; f__Prevotellaceae; g__unidentified_Prevotellaceae; s__Alloprevotella_sp_feline_oral_taxon_309
OTU_341	k__Bacteria; p__Acidobacteria; c__Acidobacteriia; o__Solibacterales; f__unidentified_Solibacterales																													OTU_16120	k__Bacteria; p__Firmicutes; c__Clostridia; o__Clostridiales; f__Lachnospiraceae								OTU_9251	k__Bacteria; p__Candidatus_Daviesbacteria
OTU_342	k__Bacteria; p__Proteobacteria; c__Alphaproteobacteria; o__Rhizobiales; f__unidentified_Rhizobiales; g__Nordella; s__																													OTU_16128	k__Bacteria; p__Firmicutes; c__Clostridia; o__Clostridiales; f__Christensenellaceae; g__unidentified_Christensenellaceae; s__Clostridiales_bacterium_enrichment_culture_clone_LDC-1								OTU_9254	k__Bacteria; p__Tenericutes; c__Mollicutes; o__; f__; g__; s__
OTU_343	k__Bacteria; p__Nitrospirae; c__Nitrospira; o__Nitrospirales; f__Nitrospiraceae; g__unidentified_Nitrospiraceae; s__Nitrospira_sp																													OTU_16155	k__Bacteria; p__Actinobacteria								OTU_9280	k__Bacteria; p__Cyanobacteria; c__unidentified_Cyanobacteria; o__unidentified_Cyanobacteria; f__unidentified_Cyanobacteria; g__unidentified_Cyanobacteria
OTU_344	k__Bacteria; p__Bacteroidetes; c__Ignavibacteria																													OTU_16186	k__Bacteria; p__Bacteroidetes; c__Bacteroidia; o__Bacteroidales								OTU_9285	k__Bacteria; p__Proteobacteria; c__Alphaproteobacteria; o__Rickettsiales; f__unidentified_Rickettsiales; g__unidentified_Rickettsiales; s__
OTU_345	k__Bacteria																													OTU_16188	k__Bacteria; p__Proteobacteria; c__Deltaproteobacteria								OTU_9299	k__Bacteria; p__Bacteroidetes; c__Bacteroidia; o__Flavobacteriales; f__; g__; s__
OTU_347	k__Bacteria; p__Actinobacteria; c__unidentified_Actinobacteria; o__Propionibacteriales; f__Nocardioidaceae; g__Nocardioides																																						OTU_9308	k__Bacteria; p__unidentified_Bacteria; c__unidentified_Bacteria; o__Campylobacterales; f__unidentified_Campylobacterales; g__Arcobacter; s__Arcobacter_anaerophilus
OTU_349	k__Bacteria; p__Armatimonadetes; c__; o__; f__; g__; s__																																						OTU_9324	k__Bacteria; p__Actinobacteria; c__; o__; f__; g__; s__
OTU_350	k__Bacteria; p__Proteobacteria; c__Deltaproteobacteria; o__Desulfarculales; f__Desulfarculaceae; g__; s__																																						OTU_9326	k__Bacteria; p__Chloroflexi; c__Chloroflexia; o__Chloroflexales; f__Herpetosiphonaceae; g__Herpetosiphon
OTU_351	k__Bacteria; p__Verrucomicrobia; c__Verrucomicrobiae; o__Chthoniobacterales; f__Chthoniobacteraceae; g__Candidatus_Udaeobacter; s__																																						OTU_9328	k__Bacteria
OTU_352	k__Bacteria																																						OTU_9346	k__Bacteria; p__Actinobacteria; c__unidentified_Actinobacteria; o__Corynebacteriales; f__Corynebacteriaceae; g__Corynebacterium; s__Corynebacterium_glucuronolyticum
OTU_353	k__Bacteria; p__Bacteroidetes; c__Bacteroidia; o__Sphingobacteriales; f__; g__; s__																																						OTU_9382	k__Bacteria; p__Bacteroidetes; c__Bacteroidia
OTU_354	k__Bacteria; p__Actinobacteria; c__Acidimicrobiia; o__; f__; g__; s__																																						OTU_9388	k__Bacteria; p__Firmicutes; c__Clostridia; o__Clostridiales; f__Ruminococcaceae
OTU_355	k__Bacteria; p__Bacteroidetes; c__Bacteroidia; o__Cytophagales; f__Microscillaceae; g__; s__																																						OTU_9395	k__Bacteria; p__Proteobacteria; c__Gammaproteobacteria; o__Cellvibrionales; f__Cellvibrionaceae; g__Marinagarivorans
OTU_356	k__Bacteria																																						OTU_9421	k__Bacteria; p__Acidobacteria; c__unidentified_Acidobacteria; o__unidentified_Acidobacteria; f__unidentified_Acidobacteria; g__unidentified_Acidobacteria
OTU_357	k__Bacteria; p__Firmicutes; c__Bacilli; o__Bacillales; f__Bacillaceae; g__Bacillus																																						OTU_9426	k__Bacteria; p__Chlamydiae; c__unidentified_Chlamydiae; o__Chlamydiales; f__Simkaniaceae
OTU_358	k__Bacteria; p__Proteobacteria; c__Deltaproteobacteria; o__Myxococcales; f__Archangiaceae; g__Anaeromyxobacter; s__																																						OTU_9437	k__Bacteria; p__Firmicutes; c__Negativicutes; o__Selenomonadales; f__Veillonellaceae
OTU_359	k__Bacteria; p__Rokubacteria; c__unidentified_Rokubacteria; o__unidentified_Rokubacteria; f__unidentified_Rokubacteria; g__unidentified_Rokubacteria; s__bacterium_WX65																																						OTU_9441	k__Bacteria; p__Firmicutes; c__Bacilli; o__Lactobacillales; f__Streptococcaceae; g__Streptococcus
OTU_360	k__Bacteria; p__Actinobacteria; c__Thermoleophilia; o__Gaiellales; f__; g__; s__																																						OTU_9445	k__Bacteria; p__Proteobacteria; c__Alphaproteobacteria; o__unidentified_Alphaproteobacteria; f__Acetobacteraceae; g__Rhodovastum; s__
OTU_362	k__Bacteria; p__Proteobacteria; c__Gammaproteobacteria; o__unidentified_Gammaproteobacteria																																						OTU_9446	k__Bacteria; p__Actinobacteria
OTU_363	k__Bacteria; p__Planctomycetes; c__Phycisphaerae; o__Tepidisphaerales; f__; g__; s__																																						OTU_9462	k__Bacteria; p__Proteobacteria; c__Deltaproteobacteria; o__unidentified_Deltaproteobacteria; f__unidentified_Deltaproteobacteria; g__Deferrisoma; s__
OTU_364	k__Bacteria; p__Rokubacteria; c__; o__; f__; g__; s__																																						OTU_9474	k__Bacteria; p__Firmicutes; c__Bacilli; o__Bacillales; f__Paenibacillaceae; g__Paenibacillus
OTU_365	k__Bacteria; p__Proteobacteria; c__Gammaproteobacteria; o__unidentified_Gammaproteobacteria; f__Nitrosomonadaceae																																						OTU_9479	k__Bacteria; p__Chloroflexi; c__Chloroflexia; o__Chloroflexales; f__Roseiflexaceae; g__; s__
OTU_366	k__Bacteria; p__Actinobacteria; c__Thermoleophilia; o__Gaiellales; f__unidentified_Gaiellales; g__unidentified_Gaiellales; s__bacterium_Ellin6517																																						OTU_9517	k__Archaea; p__Thaumarchaeota; c__Nitrososphaeria; o__Nitrosopumilales; f__Nitrosopumilaceae; g__Candidatus_Nitrosopelagicus; s__
OTU_367	k__Bacteria; p__Acidobacteria																																						OTU_9518	k__Bacteria; p__Firmicutes; c__Clostridia; o__Clostridiales
OTU_368	k__Bacteria; p__Actinobacteria; c__Thermoleophilia; o__Gaiellales; f__; g__; s__																																						OTU_9519	k__Bacteria; p__Planctomycetes; c__Phycisphaerae; o__; f__; g__; s__
OTU_369	k__Bacteria; p__Acidobacteria; c__unidentified_Acidobacteria; o__unidentified_Acidobacteria; f__unidentified_Acidobacteria																																						OTU_9521	k__Bacteria
OTU_370	k__Bacteria; p__Acidobacteria; c__Acidobacteriia; o__Solibacterales; f__unidentified_Solibacterales; g__Bryobacter																																						OTU_9559	k__Bacteria; p__Melainabacteria
OTU_371	k__Bacteria; p__Actinobacteria; c__unidentified_Actinobacteria; o__Propionibacteriales; f__Nocardioidaceae; g__Nocardioides																																						OTU_9565	k__Bacteria; p__Firmicutes; c__Clostridia; o__Thermoanaerobacterales; f__unidentified_Thermoanaerobacterales; g__Mahella; s__
OTU_372	k__Bacteria; p__Nitrospirae; c__Nitrospira; o__Nitrospirales; f__Nitrospiraceae; g__unidentified_Nitrospiraceae																																						OTU_9576	k__Bacteria; p__Firmicutes; c__Bacilli; o__Bacillales; f__Bacillaceae
OTU_373	k__Bacteria; p__Nitrospirae; c__; o__; f__; g__; s__																																						OTU_9579	k__Bacteria; p__Firmicutes; c__Clostridia; o__Clostridiales; f__Ruminococcaceae
OTU_375	k__Bacteria; p__Chloroflexi; c__Anaerolineae; o__Anaerolineales; f__Anaerolineaceae; g__; s__																																						OTU_9589	k__Bacteria; p__Actinobacteria; c__Acidimicrobiia
OTU_376	k__Bacteria; p__Proteobacteria; c__Deltaproteobacteria; o__Myxococcales; f__Haliangiaceae; g__Haliangium; s__																																						OTU_9596	k__Bacteria; p__Proteobacteria; c__Alphaproteobacteria; o__unidentified_Alphaproteobacteria; f__unidentified_Alphaproteobacteria
OTU_377	k__Bacteria; p__Verrucomicrobia; c__Verrucomicrobiae																																						OTU_9600	k__Bacteria; p__Firmicutes; c__Clostridia; o__Clostridiales; f__Ruminococcaceae; g__unidentified_Ruminococcaceae
OTU_378	k__Bacteria; p__Proteobacteria; c__Deltaproteobacteria; o__Myxococcales; f__Haliangiaceae; g__Haliangium; s__																																						OTU_9609	k__Bacteria; p__Bacteroidetes; c__Bacteroidia; o__Bacteroidales; f__Prolixibacteraceae
OTU_381	k__Bacteria; p__Proteobacteria; c__Deltaproteobacteria; o__Myxococcales; f__Haliangiaceae; g__Haliangium; s__																																						OTU_9624	k__Bacteria; p__Planctomycetes
OTU_383	k__Bacteria; p__Chloroflexi; c__Anaerolineae																																						OTU_9637	k__Bacteria; p__Spirochaetes; c__Spirochaetia; o__Spirochaetales; f__Spirochaetaceae
OTU_384	k__Bacteria; p__Proteobacteria; c__Alphaproteobacteria; o__unidentified_Alphaproteobacteria																																						OTU_9641	k__Bacteria; p__Proteobacteria; c__Deltaproteobacteria
OTU_385	k__Bacteria; p__Bacteroidetes; c__Bacteroidia; o__Chitinophagales; f__Chitinophagaceae; g__Niastella; s__																																						OTU_9655	k__Bacteria; p__Planctomycetes; c__Planctomycetacia; o__; f__; g__; s__
OTU_386	k__Bacteria; p__Chloroflexi; c__; o__; f__; g__; s__																																						OTU_9656	k__Bacteria; p__Actinobacteria; c__unidentified_Actinobacteria; o__Propionibacteriales
OTU_387	k__Bacteria; p__Proteobacteria; c__Deltaproteobacteria																																						OTU_9658	k__Bacteria; p__Planctomycetes; c__Planctomycetacia; o__; f__; g__; s__
OTU_388	k__Bacteria; p__Chloroflexi; c__Anaerolineae																																						OTU_9661	k__Bacteria; p__Bacteroidetes; c__Ignavibacteria; o__unidentified_Ignavibacteria; f__unidentified_Ignavibacteria; g__unidentified_Ignavibacteria; s__denitrifying_bacterium_enrichment_culture_clone_NOB_2_H7
OTU_389	k__Bacteria; p__Verrucomicrobia; c__Verrucomicrobiae; o__Chthoniobacterales; f__Chthoniobacteraceae; g__Candidatus_Udaeobacter; s__Verrucomicrobia_bacterium_OR-59																																						OTU_9674	k__Bacteria
OTU_390	k__Bacteria; p__Latescibacteria; c__; o__; f__; g__; s__																																						OTU_9676	k__Bacteria; p__Acidobacteria; c__Acidobacteriia; o__Solibacterales; f__unidentified_Solibacterales; g__Bryobacter; s__
OTU_391	k__Bacteria; p__Chloroflexi; c__Dehalococcoidia																																						OTU_9677	k__Bacteria; p__Proteobacteria; c__Gammaproteobacteria; o__unidentified_Gammaproteobacteria; f__Coxiellaceae; g__Coxiella; s__
OTU_392	k__Bacteria; p__Proteobacteria; c__Gammaproteobacteria; o__unidentified_Gammaproteobacteria; f__Woeseiaceae																																						OTU_9681	k__Bacteria; p__Candidatus_Collierbacteria; c__; o__; f__; g__; s__
OTU_393	k__Bacteria; p__Proteobacteria; c__Gammaproteobacteria																																						OTU_9690	k__Bacteria; p__Proteobacteria; c__Alphaproteobacteria
OTU_395	k__Bacteria; p__Verrucomicrobia; c__Verrucomicrobiae; o__; f__; g__; s__																																						OTU_9691	k__Bacteria; p__Chlamydiae; c__unidentified_Chlamydiae; o__Chlamydiales; f__Simkaniaceae
OTU_396	k__Bacteria; p__Proteobacteria; c__Gammaproteobacteria; o__unidentified_Gammaproteobacteria																																						OTU_9692	k__Bacteria
OTU_397	k__Bacteria; p__Proteobacteria; c__Deltaproteobacteria; o__Myxococcales; f__Haliangiaceae; g__Haliangium; s__																																						OTU_9698	k__Bacteria; p__Actinobacteria; c__Acidimicrobiia; o__Actinomarinales; f__; g__; s__
OTU_398	k__Bacteria; p__Rokubacteria; c__; o__; f__; g__; s__																																						OTU_9699	k__Bacteria; p__Cyanobacteria; c__unidentified_Cyanobacteria; o__unidentified_Cyanobacteria; f__unidentified_Cyanobacteria; g__unidentified_Cyanobacteria
OTU_399	k__Bacteria; p__Nitrospirae; c__Nitrospira; o__Nitrospirales; f__Nitrospiraceae																																						OTU_9701	k__Bacteria; p__Firmicutes; c__Clostridia; o__Clostridiales; f__Christensenellaceae; g__unidentified_Christensenellaceae; s__Clostridium_sp_enrichment_culture_clone_VanCtr97
OTU_400	k__Bacteria; p__Bacteroidetes; c__Bacteroidia; o__Chitinophagales; f__Chitinophagaceae; g__Niastella; s__																																						OTU_9704	k__Bacteria; p__Acidobacteria; c__Acidobacteriia; o__Solibacterales
OTU_401	k__Bacteria; p__Proteobacteria; c__Gammaproteobacteria; o__unidentified_Gammaproteobacteria; f__Nitrosomonadaceae; g__; s__																																						OTU_9706	k__Bacteria; p__Bacteroidetes; c__Bacteroidia; o__Cytophagales; f__Spirosomaceae; g__Arsenicibacter; s__
OTU_402	k__Bacteria; p__Proteobacteria; c__Deltaproteobacteria; o__Myxococcales; f__Haliangiaceae; g__Haliangium; s__																																						OTU_9715	k__Bacteria; p__Chloroflexi; c__Dehalococcoidia; o__; f__; g__; s__
OTU_403	k__Bacteria; p__Chloroflexi; c__Dehalococcoidia																																						OTU_9718	k__Bacteria; p__Planctomycetes; c__Phycisphaerae; o__; f__; g__; s__
OTU_404	k__Bacteria; p__Planctomycetes; c__; o__; f__; g__; s__																																						OTU_9757	k__Bacteria; p__Bacteroidetes; c__Bacteroidia; o__Bacteroidales
OTU_408	k__Bacteria; p__Proteobacteria; c__Deltaproteobacteria; o__Myxococcales; f__Polyangiaceae																																						OTU_9763	k__Bacteria; p__Proteobacteria; c__Deltaproteobacteria; o__Bdellovibrionales; f__Bdellovibrionaceae; g__Bdellovibrio; s__
OTU_409	k__Bacteria; p__Gemmatimonadetes; c__unidentified_Gemmatimonadetes; o__Gemmatimonadales; f__Gemmatimonadaceae; g__; s__																																						OTU_9782	k__Bacteria; p__Bacteroidetes; c__Bacteroidia
OTU_410	k__Bacteria; p__Gemmatimonadetes; c__unidentified_Gemmatimonadetes; o__Gemmatimonadales; f__Gemmatimonadaceae																																						OTU_9789	k__Bacteria; p__Planctomycetes; c__Phycisphaerae; o__; f__; g__; s__
OTU_411	k__Bacteria; p__Nitrospirae; c__Nitrospira; o__Nitrospirales; f__Nitrospiraceae; g__; s__																																						OTU_9793	k__Bacteria; p__Bacteroidetes; c__Bacteroidia; o__Bacteroidales
OTU_412	k__Bacteria																																						OTU_9795	k__Bacteria; p__Proteobacteria; c__Gammaproteobacteria; o__unidentified_Gammaproteobacteria; f__Methylophilaceae
OTU_413	k__Bacteria; p__Bacteroidetes; c__Bacteroidia; o__Bacteroidales; f__Bacteroidaceae; g__Bacteroides; s__Bacteroides_acidifaciens																																						OTU_9797	k__Bacteria; p__Proteobacteria
OTU_414	k__Bacteria; p__Actinobacteria; c__Acidimicrobiia; o__; f__; g__; s__																																						OTU_9801	k__Bacteria; p__Bacteroidetes; c__Bacteroidia
OTU_416	k__Bacteria; p__Bacteroidetes; c__Bacteroidia; o__Chitinophagales; f__Chitinophagaceae; g__; s__																																						OTU_9803	k__Bacteria; p__Firmicutes; c__Clostridia; o__Clostridiales; f__Ruminococcaceae
OTU_417	k__Bacteria; p__Planctomycetes; c__Phycisphaerae; o__Tepidisphaerales; f__; g__; s__																																						OTU_9808	k__Bacteria; p__Gemmatimonadetes; c__unidentified_Gemmatimonadetes; o__Gemmatimonadales; f__Gemmatimonadaceae; g__Gemmatimonas; s__
OTU_418	k__Bacteria; p__unidentified_Bacteria; c__unidentified_Bacteria; o__unidentified_Bacteria; f__unidentified_Bacteria; g__unidentified_Bacteria; s__bacterium_WWH38																																						OTU_9809	k__Bacteria; p__Verrucomicrobia; c__Verrucomicrobiae
OTU_420	k__Bacteria; p__Actinobacteria; c__Thermoleophilia; o__Solirubrobacterales; f__; g__; s__																																						OTU_9824	k__Bacteria; p__Proteobacteria; c__Deltaproteobacteria; o__unidentified_Deltaproteobacteria; f__Syntrophorhabdaceae; g__Syntrophorhabdus; s__
OTU_421	k__Bacteria; p__Actinobacteria; c__Thermoleophilia; o__Gaiellales; f__; g__; s__																																						OTU_9825	k__Bacteria
OTU_422	k__Bacteria; p__Gemmatimonadetes; c__Longimicrobia; o__Longimicrobiales; f__Longimicrobiaceae; g__; s__																																						OTU_9827	k__Bacteria; p__Planctomycetes; c__Phycisphaerae; o__Phycisphaerales; f__Phycisphaeraceae; g__; s__
OTU_424	k__Bacteria; p__Proteobacteria; c__Gammaproteobacteria; o__Xanthomonadales; f__Xanthomonadaceae																																						OTU_9835	k__Bacteria; p__Planctomycetes; c__; o__; f__; g__; s__
OTU_425	k__Bacteria; p__Proteobacteria; c__Gammaproteobacteria; o__unidentified_Gammaproteobacteria; f__Burkholderiaceae																																						OTU_9858	k__Bacteria; p__Firmicutes; c__Clostridia; o__Clostridiales; f__unidentified_Clostridiales; g__unidentified_Clostridiales
OTU_426	k__Bacteria; p__Cyanobacteria; c__unidentified_Cyanobacteria; o__unidentified_Cyanobacteria; f__unidentified_Cyanobacteria; g__unidentified_Cyanobacteria																																						OTU_9860	k__Bacteria; p__Bacteroidetes; c__Bacteroidia; o__Bacteroidales; f__Prevotellaceae; g__; s__
OTU_427	k__Bacteria; p__Gemmatimonadetes; c__unidentified_Gemmatimonadetes; o__Gemmatimonadales; f__Gemmatimonadaceae; g__; s__																																						OTU_9888	k__Bacteria; p__Bacteroidetes; c__Rhodothermia; o__Rhodothermales; f__Rhodothermaceae; g__; s__
OTU_428	k__Bacteria; p__Chloroflexi; c__Dehalococcoidia																																						OTU_9912	k__Bacteria; p__Bacteroidetes; c__Bacteroidia; o__Chitinophagales
OTU_429	k__Bacteria; p__Acidobacteria; c__Acidobacteriia; o__Acidobacteriales																																						OTU_9914	k__Bacteria; p__Planctomycetes; c__Phycisphaerae
OTU_430	k__Bacteria; p__Proteobacteria; c__Deltaproteobacteria; o__Desulfarculales; f__Desulfarculaceae; g__; s__																																						OTU_9917	k__Bacteria; p__Bacteroidetes; c__Bacteroidia; o__Chitinophagales; f__Saprospiraceae; g__; s__
OTU_432	k__Bacteria; p__Gemmatimonadetes; c__unidentified_Gemmatimonadetes; o__Gemmatimonadales; f__Gemmatimonadaceae; g__Gemmatimonas; s__																																						OTU_9923	k__Bacteria; p__Bacteroidetes; c__Bacteroidia; o__Bacteroidales; f__Muribaculaceae; g__; s__
OTU_433	k__Bacteria; p__Proteobacteria; c__Deltaproteobacteria; o__Myxococcales; f__Polyangiaceae; g__Sorangium; s__																																						OTU_9930	k__Bacteria; p__Bacteroidetes; c__Bacteroidia; o__Cytophagales; f__Cyclobacteriaceae; g__Algoriphagus
OTU_434	k__Bacteria; p__Proteobacteria; c__Gammaproteobacteria; o__Pseudomonadales; f__Pseudomonadaceae; g__Pseudomonas																																						OTU_9931	k__Bacteria; p__Proteobacteria; c__Alphaproteobacteria; o__Rhodobacterales; f__Rhodobacteraceae
OTU_435	k__Bacteria; p__Gemmatimonadetes; c__unidentified_Gemmatimonadetes; o__Gemmatimonadales; f__Gemmatimonadaceae; g__Gemmatimonas; s__																																						OTU_9932	k__Bacteria; p__Proteobacteria; c__Deltaproteobacteria; o__; f__; g__; s__
OTU_436	k__Bacteria; p__Chloroflexi; c__Anaerolineae; o__; f__; g__; s__																																						OTU_9933	k__Bacteria; p__Actinobacteria; c__Coriobacteriia; o__Coriobacteriales; f__Eggerthellaceae
OTU_437	k__Bacteria																																						OTU_9934	k__Bacteria; p__Firmicutes; c__Clostridia; o__Clostridiales
OTU_438	k__Bacteria; p__Acidobacteria; c__Acidobacteriia; o__Solibacterales; f__unidentified_Solibacterales; g__Bryobacter; s__																																						OTU_9935	k__Bacteria; p__Bacteroidetes; c__Bacteroidia; o__Flavobacteriales; f__Crocinitomicaceae; g__Fluviicola; s__
OTU_441	k__Bacteria; p__Proteobacteria; c__Alphaproteobacteria																																						OTU_9974	k__Bacteria; p__Proteobacteria; c__Deltaproteobacteria; o__Desulfovibrionales
OTU_442	k__Bacteria; p__Verrucomicrobia; c__Verrucomicrobiae; o__Chthoniobacterales																																						OTU_9977	k__Bacteria; p__Bacteroidetes; c__Bacteroidia; o__Chitinophagales; f__Saprospiraceae
OTU_443	k__Bacteria; p__Gemmatimonadetes; c__unidentified_Gemmatimonadetes; o__Gemmatimonadales; f__Gemmatimonadaceae; g__; s__																																						OTU_9979	k__Bacteria; p__Proteobacteria; c__Deltaproteobacteria; o__Oligoflexales; f__; g__; s__
OTU_444	k__Bacteria; p__Verrucomicrobia; c__Verrucomicrobiae; o__; f__; g__; s__																																						OTU_9987	k__Bacteria; p__Bacteroidetes; c__Bacteroidia; o__Bacteroidales; f__Prevotellaceae; g__; s__
OTU_446	k__Bacteria																																						OTU_10002	k__Bacteria; p__Actinobacteria; c__Acidimicrobiia
OTU_448	k__Bacteria; p__Proteobacteria; c__Deltaproteobacteria; o__Desulfuromonadales; f__Geobacteraceae; g__Geobacter																																						OTU_10020	k__Bacteria; p__Acidobacteria; c__unidentified_Acidobacteria; o__unidentified_Acidobacteria; f__unidentified_Acidobacteria; g__unidentified_Acidobacteria
OTU_449	k__Bacteria; p__Nitrospirae; c__Nitrospira; o__Nitrospirales; f__Nitrospiraceae; g__unidentified_Nitrospiraceae; s__Nitrospira_sp_enrichment_culture_clone_80																																						OTU_10050	k__Bacteria; p__Acetothermia; c__; o__; f__; g__; s__
OTU_450	k__Bacteria; p__Chloroflexi; c__; o__; f__; g__; s__																																						OTU_10052	k__Bacteria; p__Firmicutes; c__Clostridia; o__Clostridiales; f__Lachnospiraceae
OTU_451	k__Bacteria; p__Verrucomicrobia; c__Verrucomicrobiae; o__Chthoniobacterales; f__Chthoniobacteraceae; g__Candidatus_Udaeobacter; s__																																						OTU_10057	k__Bacteria; p__Firmicutes; c__Clostridia; o__Clostridiales; f__Heliobacteriaceae; g__Hydrogenispora; s__
OTU_452	k__Bacteria; p__Actinobacteria; c__unidentified_Actinobacteria; o__Micromonosporales; f__Micromonosporaceae; g__Verrucosispora; s__Verrucosispora_sp																																						OTU_10063	k__Bacteria; p__Cyanobacteria; c__unidentified_Cyanobacteria; o__Nostocales; f__unidentified_Nostocales; g__unidentified_Nostocales; s__Planktothrix_agardhii
OTU_453	k__Bacteria; p__Proteobacteria; c__Gammaproteobacteria; o__Pseudomonadales; f__Pseudomonadaceae; g__Pseudomonas																																						OTU_10071	k__Archaea; p__Euryarchaeota; c__Methanomicrobia; o__Methanomicrobiales; f__Methanoregulaceae; g__Methanoregula; s__
OTU_454	k__Bacteria; p__Actinobacteria; c__unidentified_Actinobacteria; o__Frankiales; f__Frankiaceae; g__Jatrophihabitans																																						OTU_10074	k__Bacteria; p__Elusimicrobia; c__unidentified_Elusimicrobia; o__unidentified_Elusimicrobia; f__unidentified_Elusimicrobia; g__unidentified_Elusimicrobia
OTU_455	k__Bacteria; p__Chloroflexi; c__; o__; f__; g__; s__																																						OTU_10076	k__Bacteria
OTU_456	k__Bacteria; p__Gemmatimonadetes; c__unidentified_Gemmatimonadetes; o__Gemmatimonadales; f__Gemmatimonadaceae																																						OTU_10077	k__Bacteria; p__Proteobacteria; c__Deltaproteobacteria
OTU_457	k__Bacteria; p__Proteobacteria; c__Deltaproteobacteria; o__Myxococcales																																						OTU_10080	k__Bacteria; p__Bacteroidetes; c__Bacteroidia; o__Cytophagales; f__Microscillaceae; g__Chryseolinea; s__
OTU_458	k__Bacteria																																						OTU_10087	k__Bacteria
OTU_459	k__Bacteria; p__Actinobacteria; c__Thermoleophilia; o__Solirubrobacterales; f__; g__; s__																																						OTU_10104	k__Bacteria; p__Proteobacteria; c__Gammaproteobacteria; o__Oceanospirillales; f__Kangiellaceae; g__; s__
OTU_460	k__Bacteria; p__Acidobacteria; c__Holophagae; o__; f__; g__; s__																																						OTU_10105	k__Bacteria; p__Planctomycetes
OTU_462	k__Bacteria; p__Acidobacteria; c__Acidobacteriia; o__Solibacterales; f__unidentified_Solibacterales; g__Candidatus_Solibacter; s__																																						OTU_10111	k__Bacteria; p__unidentified_Bacteria; c__unidentified_Bacteria; o__unidentified_Bacteria; f__unidentified_Bacteria; g__Candidatus_Omnitrophus
OTU_463	k__Bacteria; p__Proteobacteria; c__Alphaproteobacteria; o__Rhizobiales																																						OTU_10112	k__Bacteria
OTU_465	k__Bacteria; p__Planctomycetes; c__; o__; f__; g__; s__																																						OTU_10130	k__Bacteria; p__Proteobacteria; c__Gammaproteobacteria; o__Pseudomonadales; f__Pseudomonadaceae; g__Pseudomonas; s__Pseudomonas_pertucinogena
OTU_467	k__Bacteria; p__Chloroflexi; c__Anaerolineae; o__; f__; g__; s__																																						OTU_10136	k__Bacteria; p__Cyanobacteria; c__unidentified_Cyanobacteria; o__unidentified_Cyanobacteria; f__unidentified_Cyanobacteria; g__unidentified_Cyanobacteria
OTU_468	k__Bacteria; p__Proteobacteria; c__Gammaproteobacteria; o__unidentified_Gammaproteobacteria; f__unidentified_Gammaproteobacteria; g__unidentified_Gammaproteobacteria; s__bacterium_endosymbiont_of_Onthophagus_Taurus																																						OTU_10141	k__Bacteria; p__Bacteroidetes; c__Bacteroidia
OTU_469	k__Bacteria; p__Acidobacteria; c__Holophagae																																						OTU_10171	k__Bacteria; p__Proteobacteria
OTU_470	k__Bacteria; p__Acidobacteria																																						OTU_10176	k__Bacteria; p__Cyanobacteria
OTU_471	k__Bacteria; p__Actinobacteria; c__Thermoleophilia; o__Gaiellales; f__; g__; s__																																						OTU_10180	k__Bacteria; p__Proteobacteria; c__Alphaproteobacteria; o__Rhodospirillales; f__unidentified_Rhodospirillales; g__unidentified_Rhodospirillales; s__Pelagibacteraceae_bacterium_ETNP-OMZ-SAG-A7
OTU_472	k__Bacteria; p__Latescibacteria; c__; o__; f__; g__; s__																																						OTU_10182	k__Bacteria; p__Gemmatimonadetes; c__; o__; f__; g__; s__
OTU_473	k__Bacteria; p__Acidobacteria; c__unidentified_Acidobacteria; o__unidentified_Acidobacteria; f__unidentified_Acidobacteria; g__unidentified_Acidobacteria; s__uncultivated_soil_bacterium_clone_S111																																						OTU_10184	k__Bacteria; p__Proteobacteria; c__Alphaproteobacteria
OTU_474	k__Bacteria; p__Proteobacteria; c__Alphaproteobacteria; o__Rhizobiales; f__; g__; s__																																						OTU_10207	k__Bacteria; p__Bacteroidetes; c__Bacteroidia; o__Flavobacteriales; f__Cryomorphaceae
OTU_475	k__Bacteria; p__Gemmatimonadetes; c__unidentified_Gemmatimonadetes; o__Gemmatimonadales; f__Gemmatimonadaceae																																						OTU_10211	k__Bacteria; p__Acidobacteria; c__Acidobacteriia; o__Solibacterales; f__unidentified_Solibacterales
OTU_476	k__Bacteria; p__Acidobacteria																																						OTU_10229	k__Bacteria; p__Tenericutes; c__Mollicutes; o__; f__; g__; s__
OTU_477	k__Bacteria; p__Firmicutes; c__Clostridia; o__Clostridiales; f__Ruminococcaceae; g__Faecalibacterium; s__																																						OTU_10232	k__Bacteria
OTU_478	k__Bacteria; p__Acidobacteria; c__Acidobacteriia; o__Solibacterales; f__unidentified_Solibacterales; g__Candidatus_Solibacter; s__																																						OTU_10237	k__Bacteria
OTU_479	k__Bacteria; p__Chloroflexi; c__; o__; f__; g__; s__																																						OTU_10259	k__Bacteria; p__Proteobacteria; c__Gammaproteobacteria; o__unidentified_Gammaproteobacteria; f__unidentified_Gammaproteobacteria; g__Aquicella
OTU_480	k__Bacteria; p__Acidobacteria; c__Acidobacteriia; o__Solibacterales; f__unidentified_Solibacterales; g__Bryobacter; s__																																						OTU_10261	k__Bacteria; p__Chloroflexi; c__Anaerolineae; o__; f__; g__; s__
OTU_482	k__Bacteria; p__Acidobacteria																																						OTU_10263	k__Bacteria; p__Bacteroidetes; c__Bacteroidia; o__Cytophagales; f__Cytophagaceae; g__; s__
OTU_483	k__Bacteria; p__Actinobacteria; c__unidentified_Actinobacteria; o__Pseudonocardiales; f__Pseudonocardiaceae																																						OTU_10266	k__Bacteria; p__Actinobacteria; c__Coriobacteriia; o__Coriobacteriales; f__Coriobacteriaceae; g__Enorma; s__
OTU_484	k__Bacteria; p__Actinobacteria; c__unidentified_Actinobacteria; o__Propionibacteriales; f__Propionibacteriaceae; g__Microlunatus; s__																																						OTU_10283	k__Bacteria; p__Bacteroidetes; c__Bacteroidia; o__Bacteroidales; f__Muribaculaceae; g__; s__
OTU_486	k__Bacteria; p__Proteobacteria; c__Deltaproteobacteria; o__Syntrophobacterales; f__Syntrophaceae; g__unidentified_Syntrophaceae; s__Myxococcales_bacterium_enrichment_culture_clone_11380																																						OTU_10289	k__Bacteria
OTU_487	k__Bacteria; p__Bacteroidetes; c__Bacteroidia; o__Chitinophagales; f__Chitinophagaceae; g__; s__																																						OTU_10314	k__Bacteria; p__Planctomycetes
OTU_488	k__Bacteria; p__Acidobacteria; c__unidentified_Acidobacteria; o__unidentified_Acidobacteria; f__unidentified_Acidobacteria; g__unidentified_Acidobacteria; s__bacterium_Ellin6099																																						OTU_10327	k__Bacteria; p__Bacteroidetes; c__Bacteroidia; o__Bacteroidales; f__Muribaculaceae; g__; s__
OTU_490	k__Bacteria; p__Actinobacteria; c__unidentified_Actinobacteria; o__Micromonosporales; f__Micromonosporaceae; g__Hamadaea; s__																																						OTU_10342	k__Bacteria; p__Latescibacteria; c__; o__; f__; g__; s__
OTU_493	k__Bacteria; p__Chloroflexi; c__Dehalococcoidia																																						OTU_10355	k__Bacteria; p__Lentisphaerae; c__Oligosphaeria; o__Oligosphaerales; f__Oligosphaeraceae; g__; s__
OTU_495	k__Bacteria; p__Acidobacteria; c__unidentified_Acidobacteria; o__unidentified_Acidobacteria; f__unidentified_Acidobacteria																																						OTU_10376	k__Bacteria; p__Bacteroidetes; c__Bacteroidia; o__Bacteroidales; f__unidentified_Bacteroidales; g__Dysgonomonas; s__
OTU_496	k__Bacteria; p__Proteobacteria; c__Deltaproteobacteria; o__Desulfuromonadales; f__Geobacteraceae; g__Geobacter; s__Geobacter_sp_M18																																						OTU_10379	k__Bacteria; p__Cyanobacteria; c__unidentified_Cyanobacteria; o__Synechococcales
OTU_498	k__Bacteria; p__Proteobacteria; c__Deltaproteobacteria																																						OTU_10385	k__Bacteria; p__Bacteroidetes; c__Bacteroidia
OTU_499	k__Bacteria; p__Latescibacteria; c__; o__; f__; g__; s__																																						OTU_10388	k__Bacteria
OTU_500	k__Bacteria; p__Proteobacteria; c__Deltaproteobacteria; o__Myxococcales; f__Haliangiaceae; g__Haliangium; s__																																						OTU_10401	k__Bacteria
OTU_501	k__Archaea; p__Thaumarchaeota; c__Nitrososphaeria; o__Nitrososphaerales; f__Nitrososphaeraceae; g__; s__																																						OTU_10411	k__Bacteria; p__Bacteroidetes; c__Bacteroidia; o__Cytophagales; f__Cyclobacteriaceae; g__; s__
OTU_502	k__Bacteria; p__Proteobacteria; c__Deltaproteobacteria; o__Myxococcales; f__Haliangiaceae; g__Haliangium; s__																																						OTU_10419	k__Bacteria; p__Firmicutes; c__Clostridia; o__Clostridiales
OTU_503	k__Bacteria; p__Latescibacteria; c__; o__; f__; g__; s__																																						OTU_10435	k__Bacteria; p__Bacteroidetes; c__Bacteroidia; o__Sphingobacteriales; f__Sphingobacteriaceae; g__Sphingobacterium; s__Sphingobacterium_thermophilum
OTU_504	k__Bacteria; p__Acidobacteria; c__Acidobacteriia; o__Solibacterales; f__unidentified_Solibacterales; g__Candidatus_Solibacter																																						OTU_10457	k__Bacteria
OTU_505	k__Bacteria; p__Latescibacteria; c__; o__; f__; g__; s__																																						OTU_10458	k__Bacteria; p__Proteobacteria
OTU_506	k__Bacteria; p__Proteobacteria; c__Alphaproteobacteria; o__unidentified_Alphaproteobacteria; f__unidentified_Alphaproteobacteria; g__Reyranella; s__																																						OTU_10463	k__Bacteria; p__Acidobacteria; c__Acidobacteriia; o__Acidobacteriales; f__unidentified_Acidobacteriales
OTU_507	k__Bacteria; p__Acidobacteria; c__unidentified_Acidobacteria; o__unidentified_Acidobacteria; f__unidentified_Acidobacteria; g__Aridibacter; s__																																						OTU_10469	k__Bacteria; p__Chlamydiae; c__unidentified_Chlamydiae; o__Chlamydiales; f__Simkaniaceae
OTU_508	k__Bacteria; p__Planctomycetes; c__Phycisphaerae; o__Phycisphaerales; f__Phycisphaeraceae; g__; s__																																						OTU_10474	k__Bacteria; p__Proteobacteria; c__Gammaproteobacteria; o__unidentified_Gammaproteobacteria
OTU_509	k__Bacteria; p__Proteobacteria; c__Alphaproteobacteria; o__Sphingomonadales; f__Sphingomonadaceae; g__Sphingomonas																																						OTU_10479	k__Bacteria; p__Actinobacteria; c__; o__; f__; g__; s__
OTU_510	k__Bacteria; p__Proteobacteria; c__Deltaproteobacteria; o__unidentified_Deltaproteobacteria; f__unidentified_Deltaproteobacteria; g__unidentified_Deltaproteobacteria; s__Deltaproteobacteria_bacterium_CSP1-8																																						OTU_10480	k__Bacteria; p__Proteobacteria; c__Deltaproteobacteria; o__Myxococcales; f__Sandaracinaceae
OTU_511	k__Bacteria																																						OTU_10493	k__Bacteria; p__Bacteroidetes; c__Bacteroidia; o__Bacteroidales; f__Prolixibacteraceae; g__; s__
OTU_512	k__Bacteria; p__Acidobacteria																																						OTU_10496	k__Bacteria
OTU_513	k__Bacteria; p__Chloroflexi; c__; o__; f__; g__; s__																																						OTU_10498	k__Bacteria; p__Firmicutes; c__Clostridia; o__Clostridiales; f__Ruminococcaceae
OTU_514	k__Bacteria; p__Proteobacteria; c__Gammaproteobacteria; o__unidentified_Gammaproteobacteria; f__unidentified_Gammaproteobacteria																																						OTU_10506	k__Bacteria; p__Bacteroidetes; c__Bacteroidia; o__Flavobacteriales; f__Flavobacteriaceae; g__Aquibacter; s__
OTU_515	k__Bacteria; p__Bacteroidetes; c__Bacteroidia; o__Sphingobacteriales; f__; g__; s__																																						OTU_10507	k__Bacteria
OTU_516	k__Bacteria; p__Proteobacteria; c__Alphaproteobacteria; o__unidentified_Alphaproteobacteria; f__unidentified_Alphaproteobacteria; g__unidentified_Alphaproteobacteria																																						OTU_10511	k__Bacteria; p__Chloroflexi; c__Anaerolineae; o__Anaerolineales; f__Anaerolineaceae; g__; s__
OTU_518	k__Bacteria; p__Gemmatimonadetes; c__unidentified_Gemmatimonadetes; o__Gemmatimonadales; f__Gemmatimonadaceae; g__Gemmatimonas; s__																																						OTU_10524	k__Bacteria; p__Verrucomicrobia; c__Verrucomicrobiae; o__Opitutales; f__Opitutaceae; g__Lacunisphaera; s__
OTU_519	k__Bacteria; p__Planctomycetes; c__; o__; f__; g__; s__																																						OTU_10538	k__Bacteria; p__Elusimicrobia; c__; o__; f__; g__; s__
OTU_520	k__Bacteria; p__Gemmatimonadetes; c__unidentified_Gemmatimonadetes; o__Gemmatimonadales; f__Gemmatimonadaceae																																						OTU_10545	k__Bacteria; p__Proteobacteria
OTU_521	k__Bacteria; p__Actinobacteria; c__unidentified_Actinobacteria; o__Bifidobacteriales; f__Bifidobacteriaceae; g__Bifidobacterium																																						OTU_10554	k__Bacteria; p__Verrucomicrobia; c__Verrucomicrobiae
OTU_522	k__Bacteria; p__Bacteroidetes; c__Bacteroidia; o__Chitinophagales																																						OTU_10556	k__Bacteria; p__Acidobacteria; c__unidentified_Acidobacteria; o__unidentified_Acidobacteria; f__unidentified_Acidobacteria; g__unidentified_Acidobacteria
OTU_523	k__Bacteria; p__Actinobacteria; c__Thermoleophilia; o__Gaiellales																																						OTU_10572	k__Bacteria; p__Firmicutes; c__Clostridia; o__Clostridiales; f__Ruminococcaceae; g__Intestinimonas
OTU_524	k__Bacteria; p__Chloroflexi; c__; o__; f__; g__; s__																																						OTU_10578	k__Bacteria
OTU_525	k__Bacteria; p__Proteobacteria; c__Deltaproteobacteria; o__Myxococcales; f__Archangiaceae; g__Anaeromyxobacter; s__																																						OTU_10603	k__Bacteria; p__Chlamydiae; c__unidentified_Chlamydiae; o__Chlamydiales; f__Parachlamydiaceae
OTU_527	k__Bacteria; p__Proteobacteria; c__Gammaproteobacteria; o__unidentified_Gammaproteobacteria																																						OTU_10610	k__Bacteria; p__Nitrospirae; c__Nitrospira; o__Nitrospirales; f__Nitrospiraceae; g__; s__
OTU_528	k__Bacteria; p__Verrucomicrobia; c__Verrucomicrobiae; o__; f__; g__; s__																																						OTU_10616	k__Bacteria
OTU_530	k__Bacteria; p__Dadabacteria; c__; o__; f__; g__; s__																																						OTU_10636	k__Bacteria; p__Planctomycetes; c__Planctomycetacia; o__unidentified_Planctomycetacia; f__Gemmataceae; g__; s__
OTU_531	k__Bacteria; p__Proteobacteria; c__Deltaproteobacteria; o__Myxococcales; f__Archangiaceae; g__Anaeromyxobacter; s__Anaeromyxobacter_sp_Fw109-5																																						OTU_10642	k__Bacteria
OTU_532	k__Bacteria; p__Proteobacteria; c__Deltaproteobacteria; o__Myxococcales																																						OTU_10645	k__Bacteria; p__Proteobacteria; c__Deltaproteobacteria; o__Myxococcales; f__; g__; s__
OTU_533	k__Bacteria; p__Acidobacteria; c__Acidobacteriia; o__Solibacterales; f__unidentified_Solibacterales; g__Bryobacter; s__																																						OTU_10650	k__Bacteria; p__Firmicutes; c__Clostridia; o__Clostridiales; f__Lachnospiraceae; g__unidentified_Lachnospiraceae; s__Coprococcus_eutactus
OTU_534	k__Bacteria; p__Chloroflexi; c__Anaerolineae																																						OTU_10664	k__Bacteria; p__Cyanobacteria; c__unidentified_Cyanobacteria; o__Nostocales; f__Nostocaceae; g__unidentified_Nostocaceae; s__Nostoc_sp_NQAIF320
OTU_535	k__Bacteria; p__Proteobacteria; c__Alphaproteobacteria; o__Sphingomonadales; f__Sphingomonadaceae; g__Altererythrobacter; s__																																						OTU_10667	k__Bacteria
OTU_537	k__Bacteria; p__Proteobacteria; c__Alphaproteobacteria; o__unidentified_Alphaproteobacteria																																						OTU_10668	k__Bacteria; p__Gemmatimonadetes; c__; o__; f__; g__; s__
OTU_538	k__Bacteria; p__Gemmatimonadetes; c__; o__; f__; g__; s__																																						OTU_10671	k__Bacteria; p__Bacteroidetes; c__Bacteroidia; o__Chitinophagales; f__Saprospiraceae
OTU_539	k__Bacteria; p__Proteobacteria; c__Gammaproteobacteria; o__unidentified_Gammaproteobacteria; f__unidentified_Gammaproteobacteria; g__Steroidobacter; s__																																						OTU_10673	k__Bacteria
OTU_540	k__Bacteria; p__Bacteroidetes; c__Bacteroidia; o__Chitinophagales; f__Chitinophagaceae; g__Dinghuibacter; s__																																						OTU_10675	k__Bacteria; p__Bacteroidetes; c__Ignavibacteria; o__; f__; g__; s__
OTU_541	k__Bacteria; p__Chloroflexi; c__unidentified_Chloroflexi; o__unidentified_Chloroflexi; f__unidentified_Chloroflexi; g__unidentified_Chloroflexi; s__Chloroflexi_bacterium_OLB14																																						OTU_10680	k__Bacteria; p__Actinobacteria; c__Thermoleophilia
OTU_542	k__Bacteria; p__Actinobacteria; c__unidentified_Actinobacteria; o__Propionibacteriales; f__Nocardioidaceae; g__Nocardioides																																						OTU_10689	k__Bacteria; p__Dadabacteria; c__; o__; f__; g__; s__
OTU_543	k__Bacteria; p__Acidobacteria; c__unidentified_Acidobacteria; o__unidentified_Acidobacteria; f__unidentified_Acidobacteria; g__unidentified_Acidobacteria																																						OTU_10694	k__Bacteria; p__unidentified_Bacteria; c__unidentified_Bacteria; o__unidentified_Bacteria; f__unidentified_Bacteria; g__unidentified_Bacteria; s__Candidatus_Berkelbacteria_bacterium_RIFCSPLOWO2_01_FULL_50_28
OTU_544	k__Bacteria; p__Verrucomicrobia; c__Verrucomicrobiae; o__unidentified_Verrucomicrobiae; f__unidentified_Verrucomicrobiae; g__unidentified_Verrucomicrobiae; s__bacterium_Ellin517																																						OTU_10706	k__Bacteria; p__Bacteroidetes; c__Bacteroidia; o__Chitinophagales; f__Saprospiraceae
OTU_545	k__Bacteria; p__Bacteroidetes; c__Bacteroidia; o__Sphingobacteriales; f__; g__; s__																																						OTU_10713	k__Bacteria; p__unidentified_Bacteria; c__unidentified_Bacteria; o__unidentified_Bacteria; f__unidentified_Bacteria; g__Candidatus_Omnitrophus; s__
OTU_546	k__Bacteria; p__Proteobacteria; c__Deltaproteobacteria																																						OTU_10721	k__Bacteria; p__Chloroflexi
OTU_547	k__Bacteria; p__Chloroflexi; c__Chloroflexia; o__Chloroflexales; f__Roseiflexaceae; g__; s__																																						OTU_10722	k__Bacteria; p__Proteobacteria; c__Deltaproteobacteria; o__Myxococcales
OTU_548	k__Bacteria; p__Actinobacteria; c__Thermoleophilia; o__Gaiellales; f__; g__; s__																																						OTU_10725	k__Bacteria; p__Proteobacteria; c__Deltaproteobacteria
OTU_549	k__Bacteria; p__Proteobacteria; c__Gammaproteobacteria; o__unidentified_Gammaproteobacteria; f__Woeseiaceae; g__; s__																																						OTU_10763	k__Bacteria
OTU_550	k__Bacteria; p__Chloroflexi; c__Anaerolineae; o__Ardenticatenales; f__; g__; s__																																						OTU_10768	k__Bacteria; p__Proteobacteria; c__Gammaproteobacteria; o__Oceanospirillales; f__unidentified_Oceanospirillales; g__Pseudohongiella; s__
OTU_552	k__Bacteria; p__Proteobacteria; c__Gammaproteobacteria; o__unidentified_Gammaproteobacteria; f__unidentified_Gammaproteobacteria; g__Acidibacter; s__																																						OTU_10770	k__Bacteria; p__Acidobacteria; c__Acidobacteriia; o__Solibacterales; f__unidentified_Solibacterales; g__Candidatus_Solibacter; s__
OTU_553	k__Bacteria; p__Planctomycetes; c__; o__; f__; g__; s__																																						OTU_10771	k__Bacteria
OTU_554	k__Bacteria; p__Bacteroidetes; c__Bacteroidia; o__Chitinophagales; f__Chitinophagaceae; g__Niastella; s__																																						OTU_10776	k__Bacteria; p__Gemmatimonadetes; c__Longimicrobia; o__Longimicrobiales; f__Longimicrobiaceae; g__; s__
OTU_555	k__Bacteria; p__Actinobacteria; c__Thermoleophilia; o__Gaiellales																																						OTU_10777	k__Bacteria; p__Proteobacteria; c__Deltaproteobacteria; o__Myxococcales; f__Sandaracinaceae
OTU_556	k__Bacteria; p__Chloroflexi; c__Chloroflexia; o__Chloroflexales; f__Roseiflexaceae; g__; s__																																						OTU_10785	k__Bacteria; p__Firmicutes; c__Clostridia; o__Clostridiales; f__unidentified_Clostridiales
OTU_557	k__Bacteria																																						OTU_10794	k__Bacteria; p__Bacteroidetes; c__Bacteroidia; o__Bacteroidales; f__Bacteroidaceae; g__Bacteroides
OTU_559	k__Bacteria; p__Acidobacteria																																						OTU_10811	k__Bacteria
OTU_560	k__Bacteria; p__Proteobacteria; c__Gammaproteobacteria; o__Xanthomonadales; f__Rhodanobacteraceae; g__Dokdonella; s__																																						OTU_10812	k__Bacteria; p__Melainabacteria
OTU_561	k__Bacteria; p__Actinobacteria																																						OTU_10813	k__Bacteria
OTU_562	k__Bacteria; p__Rokubacteria																																						OTU_10820	k__Bacteria; p__Planctomycetes; c__Phycisphaerae; o__; f__; g__; s__
OTU_563	k__Bacteria; p__Verrucomicrobia; c__Verrucomicrobiae																																						OTU_10827	k__Bacteria; p__Actinobacteria; c__Acidimicrobiia
OTU_564	k__Bacteria; p__Planctomycetes; c__Phycisphaerae; o__Phycisphaerales; f__Phycisphaeraceae; g__; s__																																						OTU_10838	k__Bacteria; p__Chloroflexi
OTU_565	k__Bacteria; p__Chloroflexi; c__Ktedonobacteria; o__; f__; g__; s__																																						OTU_10840	k__Bacteria; p__Proteobacteria; c__Alphaproteobacteria
OTU_567	k__Bacteria; p__Proteobacteria; c__Deltaproteobacteria; o__Myxococcales; f__Haliangiaceae; g__Haliangium; s__																																						OTU_10844	k__Bacteria
OTU_568	k__Bacteria; p__Proteobacteria; c__Gammaproteobacteria																																						OTU_10847	k__Bacteria; p__Candidatus_Jorgensenbacteria; c__unidentified_Candidatus_Jorgensenbacteria; o__unidentified_Candidatus_Jorgensenbacteria; f__unidentified_Candidatus_Jorgensenbacteria; g__unidentified_Candidatus_Jorgensenbacteria; s__Candidatus_Adlerbacteria_bacterium_GW2011_GWC1_50_9
OTU_569	k__Bacteria; p__Acidobacteria; c__unidentified_Acidobacteria; o__unidentified_Acidobacteria; f__unidentified_Acidobacteria; g__unidentified_Acidobacteria; s__uncultivated_soil_bacterium_clone_C112																																						OTU_10850	k__Bacteria; p__Proteobacteria; c__Alphaproteobacteria; o__Rickettsiales; f__Midichloriaceae; g__; s__
OTU_570	k__Bacteria; p__Planctomycetes; c__; o__; f__; g__; s__																																						OTU_10856	k__Bacteria; p__Planctomycetes; c__Phycisphaerae; o__Tepidisphaerales; f__; g__; s__
OTU_571	k__Bacteria; p__Armatimonadetes; c__Chthonomonadetes; o__Chthonomonadales; f__Chthonomonadaceae; g__Chthonomonas; s__																																						OTU_10871	k__Bacteria
OTU_572	k__Bacteria																																						OTU_10873	k__Bacteria; p__Chloroflexi; c__Anaerolineae
OTU_573	k__Bacteria; p__Planctomycetes; c__Planctomycetacia; o__unidentified_Planctomycetacia; f__unidentified_Planctomycetacia; g__Pirellula; s__																																						OTU_10875	k__Bacteria; p__Proteobacteria
OTU_575	k__Bacteria; p__Actinobacteria; c__Thermoleophilia; o__Gaiellales; f__Gaiellaceae; g__Gaiella; s__																																						OTU_10882	k__Bacteria; p__Firmicutes; c__Clostridia; o__Clostridiales; f__Lachnospiraceae; g__Acetatifactor; s__
OTU_576	k__Bacteria; p__Chloroflexi; c__Anaerolineae																																						OTU_10900	k__Bacteria; p__Bacteroidetes; c__Ignavibacteria; o__Ignavibacteriales; f__Ignavibacteriaceae; g__Ignavibacterium; s__
OTU_577	k__Bacteria; p__Proteobacteria; c__Gammaproteobacteria																																						OTU_10925	k__Bacteria
OTU_578	k__Bacteria; p__Proteobacteria; c__Deltaproteobacteria; o__Myxococcales; f__Haliangiaceae; g__Haliangium; s__																																						OTU_10932	k__Bacteria; p__Bacteroidetes; c__Rhodothermia; o__Rhodothermales; f__Rhodothermaceae
OTU_579	k__Bacteria; p__Actinobacteria; c__Thermoleophilia; o__Gaiellales; f__; g__; s__																																						OTU_10934	k__Bacteria; p__Firmicutes; c__Clostridia
OTU_581	k__Bacteria; p__Acidobacteria; c__Acidobacteriia; o__Acidobacteriales; f__unidentified_Acidobacteriales; g__Candidatus_Koribacter; s__																																						OTU_10960	k__Bacteria; p__Chlamydiae; c__unidentified_Chlamydiae; o__Chlamydiales
OTU_582	k__Bacteria; p__Actinobacteria; c__Acidimicrobiia; o__; f__; g__; s__																																						OTU_10987	k__Bacteria; p__Firmicutes; c__Clostridia; o__Clostridiales; f__Lachnospiraceae
OTU_583	k__Bacteria; p__Acidobacteria																																						OTU_10992	k__Bacteria; p__Firmicutes; c__Bacilli; o__Bacillales; f__Staphylococcaceae; g__Salinicoccus; s__Salinicoccus_roseus
OTU_584	k__Bacteria; p__Actinobacteria; c__unidentified_Actinobacteria; o__Frankiales; f__Acidothermaceae; g__Acidothermus; s__																																						OTU_11017	k__Bacteria; p__Chloroflexi; c__Ktedonobacteria; o__Ktedonobacterales; f__Ktedonobacteraceae
OTU_585	k__Bacteria; p__Planctomycetes; c__Phycisphaerae; o__Tepidisphaerales; f__; g__; s__																																						OTU_11019	k__Bacteria; p__Actinobacteria
OTU_586	k__Bacteria; p__Proteobacteria; c__Alphaproteobacteria; o__unidentified_Alphaproteobacteria; f__Acetobacteraceae																																						OTU_11023	k__Bacteria; p__Firmicutes; c__Clostridia; o__Clostridiales; f__Ruminococcaceae; g__Candidatus_Soleaferrea; s__Clostridiaceae_bacterium_NML_060002
OTU_587	k__Bacteria; p__Chloroflexi; c__; o__; f__; g__; s__																																						OTU_11038	k__Bacteria
OTU_588	k__Bacteria; p__Actinobacteria; c__Thermoleophilia; o__Solirubrobacterales; f__Solirubrobacteraceae																																						OTU_11042	k__Bacteria; p__Actinobacteria
OTU_589	k__Bacteria; p__Bacteroidetes; c__Bacteroidia; o__Chitinophagales; f__Chitinophagaceae; g__Terrimonas; s__																																						OTU_11069	k__Bacteria; p__Candidatus_Woesebacteria; c__; o__; f__; g__; s__
OTU_590	k__Bacteria																																						OTU_11072	k__Bacteria
OTU_591	k__Bacteria; p__Acidobacteria; c__unidentified_Acidobacteria; o__unidentified_Acidobacteria; f__unidentified_Acidobacteria; g__unidentified_Acidobacteria; s__Acidobacteria_bacterium_RBG_16_70_10																																						OTU_11076	k__Bacteria; p__Chlamydiae; c__unidentified_Chlamydiae; o__Chlamydiales; f__Simkaniaceae
OTU_592	k__Bacteria; p__Proteobacteria; c__Alphaproteobacteria; o__Caulobacterales; f__Hyphomonadaceae; g__; s__																																						OTU_11077	k__Bacteria; p__Spirochaetes; c__Spirochaetia; o__Spirochaetales; f__Spirochaetaceae; g__unidentified_Spirochaetaceae; s__Treponema_zuelzerae
OTU_593	k__Bacteria																																						OTU_11098	k__Bacteria; p__Atribacteria
OTU_594	k__Bacteria; p__Bacteroidetes; c__Bacteroidia; o__Sphingobacteriales; f__; g__; s__																																						OTU_11111	k__Bacteria; p__Bacteroidetes; c__Bacteroidia; o__Cytophagales; f__Cyclobacteriaceae
OTU_595	k__Bacteria; p__Chloroflexi; c__; o__; f__; g__; s__																																						OTU_11113	k__Bacteria; p__Acidobacteria; c__unidentified_Acidobacteria; o__unidentified_Acidobacteria; f__unidentified_Acidobacteria; g__unidentified_Acidobacteria; s__Acidobacteria_bacterium_SCN_69-37
OTU_596	k__Bacteria; p__Proteobacteria; c__Deltaproteobacteria; o__Myxococcales; f__Haliangiaceae; g__Haliangium; s__																																						OTU_11119	k__Bacteria; p__Bacteroidetes; c__Bacteroidia; o__Bacteroidales; f__Muribaculaceae; g__; s__
OTU_597	k__Bacteria; p__Acidobacteria; c__; o__; f__; g__; s__																																						OTU_11145	k__Bacteria; p__Gemmatimonadetes; c__unidentified_Gemmatimonadetes; o__Gemmatimonadales; f__Gemmatimonadaceae; g__; s__
OTU_599	k__Bacteria; p__Proteobacteria; c__Alphaproteobacteria; o__unidentified_Alphaproteobacteria; f__unidentified_Alphaproteobacteria; g__Reyranella																																						OTU_11146	k__Bacteria; p__Firmicutes; c__Erysipelotrichia; o__Erysipelotrichales; f__Erysipelotrichaceae
OTU_600	k__Bacteria; p__Gemmatimonadetes; c__unidentified_Gemmatimonadetes; o__Gemmatimonadales; f__Gemmatimonadaceae; g__Gemmatimonas; s__																																						OTU_11151	k__Bacteria; p__Bacteroidetes; c__Bacteroidia; o__Bacteroidales; f__Prevotellaceae; g__; s__
OTU_601	k__Bacteria; p__Armatimonadetes; c__Fimbriimonadia; o__Fimbriimonadales; f__Fimbriimonadaceae; g__; s__																																						OTU_11162	k__Bacteria; p__Spirochaetes; c__Spirochaetia; o__Spirochaetales; f__Spirochaetaceae
OTU_602	k__Bacteria; p__Acidobacteria; c__unidentified_Acidobacteria; o__unidentified_Acidobacteria; f__unidentified_Acidobacteria; g__unidentified_Acidobacteria; s__Acidobacteria_bacterium_SCN_69-37																																						OTU_11168	k__Bacteria; p__unidentified_Bacteria; c__unidentified_Bacteria; o__unidentified_Bacteria; f__unidentified_Bacteria; g__unidentified_Bacteria
OTU_603	k__Bacteria; p__Actinobacteria; c__unidentified_Actinobacteria; o__Propionibacteriales; f__Nocardioidaceae; g__Nocardioides																																						OTU_11177	k__Bacteria
OTU_607	k__Bacteria; p__Actinobacteria; c__unidentified_Actinobacteria; o__Corynebacteriales; f__Mycobacteriaceae; g__Mycobacterium																																						OTU_11178	k__Bacteria; p__Actinobacteria; c__; o__; f__; g__; s__
OTU_610	k__Bacteria																																						OTU_11181	k__Bacteria; p__Nitrospirae; c__Nitrospira; o__Nitrospirales; f__Nitrospiraceae
OTU_612	k__Bacteria; p__Chloroflexi; c__Anaerolineae; o__Anaerolineales; f__Anaerolineaceae; g__; s__																																						OTU_11190	k__Bacteria; p__Firmicutes; c__Clostridia; o__Clostridiales; f__Lachnospiraceae; g__Acetitomaculum; s__
OTU_613	k__Bacteria; p__Acidobacteria; c__Acidobacteriia; o__Solibacterales; f__unidentified_Solibacterales; g__Candidatus_Solibacter; s__																																						OTU_11193	k__Bacteria; p__Firmicutes; c__Negativicutes; o__Selenomonadales; f__Veillonellaceae; g__Anaeroglobus; s__
OTU_614	k__Bacteria; p__Elusimicrobia; c__; o__; f__; g__; s__																																						OTU_11196	k__Bacteria; p__Chloroflexi; c__Anaerolineae; o__Ardenticatenales; f__Ardenticatenaceae; g__; s__
OTU_615	k__Bacteria; p__Firmicutes; c__Clostridia; o__Clostridiales; f__Lachnospiraceae; g__Roseburia; s__Roseburia_faecis																																						OTU_11199	k__Bacteria; p__Bacteroidetes; c__Rhodothermia; o__Rhodothermales; f__Rhodothermaceae; g__; s__
OTU_616	k__Bacteria; p__Planctomycetes; c__Phycisphaerae; o__Tepidisphaerales; f__; g__; s__																																						OTU_11202	k__Bacteria
OTU_617	k__Bacteria; p__Proteobacteria; c__Alphaproteobacteria; o__unidentified_Alphaproteobacteria; f__unidentified_Alphaproteobacteria; g__unidentified_Alphaproteobacteria																																						OTU_11205	k__Bacteria; p__unidentified_Bacteria; c__unidentified_Bacteria; o__unidentified_Bacteria; f__unidentified_Bacteria; g__Candidatus_Entotheonella
OTU_618	k__Bacteria; p__Actinobacteria; c__Acidimicrobiia; o__; f__; g__; s__																																						OTU_11217	k__Bacteria; p__Bacteroidetes; c__Bacteroidia; o__Bacteroidales; f__Muribaculaceae; g__; s__
OTU_619	k__Bacteria; p__Proteobacteria; c__Alphaproteobacteria; o__Sphingomonadales; f__Sphingomonadaceae; g__Sphingomonas																																						OTU_11222	k__Bacteria; p__Spirochaetes; c__Spirochaetia; o__Spirochaetales; f__Spirochaetaceae; g__; s__
OTU_620	k__Bacteria; p__Acidobacteria; c__unidentified_Acidobacteria; o__unidentified_Acidobacteria; f__unidentified_Acidobacteria; g__Stenotrophobacter; s__																																						OTU_11223	k__Bacteria
OTU_621	k__Bacteria; p__Gemmatimonadetes; c__; o__; f__; g__; s__																																						OTU_11226	k__Bacteria; p__Candidatus_Woesebacteria
OTU_622	k__Bacteria																																						OTU_11227	k__Bacteria; p__Bacteroidetes; c__Bacteroidia; o__Bacteroidales; f__Prevotellaceae; g__unidentified_Prevotellaceae; s__Marseilla_massiliensis
OTU_623	k__Bacteria																																						OTU_11228	k__Bacteria; p__Bacteroidetes; c__Bacteroidia
OTU_624	k__Bacteria; p__Actinobacteria; c__Acidimicrobiia; o__; f__; g__; s__																																						OTU_11229	k__Bacteria; p__Bacteroidetes; c__Bacteroidia; o__Flavobacteriales; f__Crocinitomicaceae
OTU_625	k__Bacteria; p__Chloroflexi; c__Anaerolineae; o__Anaerolineales; f__Anaerolineaceae; g__; s__																																						OTU_11234	k__Bacteria; p__Elusimicrobia
OTU_626	k__Bacteria; p__Proteobacteria; c__Alphaproteobacteria; o__Rhizobiales; f__Rhizobiaceae; g__Ensifer; s__Ensifer_adhaerens																																						OTU_11239	k__Bacteria; p__Planctomycetes; c__unidentified_Planctomycetes; o__Brocadiales; f__unidentified_Brocadiales; g__unidentified_Brocadiales; s__Planctomycetes_bacterium_RIFCSPHIGHO2_02_FULL_50_42
OTU_627	k__Bacteria; p__Acidobacteria; c__Acidobacteriia; o__Solibacterales																																						OTU_11256	k__Bacteria; p__Firmicutes; c__Clostridia; o__Clostridiales; f__Lachnospiraceae
OTU_628	k__Bacteria; p__Chloroflexi; c__Anaerolineae; o__; f__; g__; s__																																						OTU_11258	k__Bacteria
OTU_629	k__Bacteria; p__Proteobacteria; c__Deltaproteobacteria; o__Myxococcales; f__Nannocystaceae; g__; s__																																						OTU_11260	k__Bacteria; p__Firmicutes; c__Clostridia; o__Clostridiales; f__Ruminococcaceae; g__Harryflintia; s__
OTU_630	k__Bacteria; p__Planctomycetes; c__; o__; f__; g__; s__																																						OTU_11261	k__Bacteria; p__Bacteroidetes; c__Bacteroidia
OTU_631	k__Bacteria; p__Bacteroidetes; c__Bacteroidia; o__Cytophagales; f__Microscillaceae; g__Ohtaekwangia; s__																																						OTU_11264	k__Bacteria; p__Bacteroidetes; c__Ignavibacteria; o__Ignavibacteriales; f__; g__; s__
OTU_632	k__Bacteria; p__Gemmatimonadetes; c__unidentified_Gemmatimonadetes; o__Gemmatimonadales; f__Gemmatimonadaceae																																						OTU_11281	k__Bacteria; p__Acidobacteria; c__Acidobacteriia; o__Solibacterales; f__; g__; s__
OTU_633	k__Bacteria; p__Firmicutes; c__Clostridia; o__Clostridiales; f__Lachnospiraceae; g__Blautia; s__Ruminococcus_sp_5_1_39BFAA																																						OTU_11289	k__Bacteria; p__Nitrospirae; c__Nitrospira; o__Nitrospirales; f__Nitrospiraceae; g__; s__
OTU_635	k__Bacteria; p__Actinobacteria; c__unidentified_Actinobacteria; o__Kineosporiales; f__Kineosporiaceae																																						OTU_11304	k__Bacteria; p__Planctomycetes; c__Planctomycetacia; o__unidentified_Planctomycetacia; f__Gemmataceae
OTU_637	k__Bacteria; p__Acidobacteria; c__unidentified_Acidobacteria; o__unidentified_Acidobacteria; f__unidentified_Acidobacteria; g__unidentified_Acidobacteria																																						OTU_11310	k__Bacteria; p__Acidobacteria; c__unidentified_Acidobacteria; o__unidentified_Acidobacteria; f__unidentified_Acidobacteria; g__unidentified_Acidobacteria
OTU_638	k__Bacteria; p__Actinobacteria; c__Acidimicrobiia; o__unidentified_Acidimicrobiia; f__Iamiaceae; g__Iamia; s__																																						OTU_11317	k__Bacteria; p__Proteobacteria
OTU_639	k__Bacteria; p__Proteobacteria; c__Deltaproteobacteria; o__Myxococcales; f__Polyangiaceae; g__; s__																																						OTU_11319	k__Bacteria; p__Bacteroidetes; c__Bacteroidia; o__Bacteroidales; f__Prolixibacteraceae; g__; s__
OTU_640	k__Bacteria; p__Acidobacteria; c__unidentified_Acidobacteria; o__unidentified_Acidobacteria; f__unidentified_Acidobacteria; g__unidentified_Acidobacteria; s__Acidobacteria_bacterium_CB_286306																																						OTU_11320	k__Bacteria; p__Bacteroidetes; c__Bacteroidia; o__Sphingobacteriales; f__Lentimicrobiaceae; g__; s__
OTU_642	k__Bacteria; p__Gemmatimonadetes; c__unidentified_Gemmatimonadetes; o__Gemmatimonadales; f__Gemmatimonadaceae; g__; s__																																						OTU_11336	k__Bacteria; p__Bacteroidetes; c__Rhodothermia; o__Rhodothermales; f__Rhodothermaceae
OTU_643	k__Bacteria; p__Chloroflexi; c__Chloroflexia; o__Chloroflexales; f__Roseiflexaceae; g__; s__																																						OTU_11344	k__Bacteria; p__Actinobacteria
OTU_645	k__Bacteria; p__Actinobacteria; c__Acidimicrobiia; o__unidentified_Acidimicrobiia; f__Iamiaceae; g__Iamia; s__																																						OTU_11347	k__Bacteria; p__Proteobacteria; c__Alphaproteobacteria
OTU_646	k__Bacteria; p__Proteobacteria; c__Deltaproteobacteria; o__Myxococcales; f__; g__; s__																																						OTU_11348	k__Bacteria
OTU_648	k__Bacteria; p__Acidobacteria; c__unidentified_Acidobacteria; o__unidentified_Acidobacteria; f__unidentified_Acidobacteria; g__unidentified_Acidobacteria; s__Acidobacteria_bacterium_SCN_69-37																																						OTU_11353	k__Bacteria; p__Proteobacteria; c__Deltaproteobacteria; o__Myxococcales; f__unidentified_Myxococcales; g__unidentified_Myxococcales; s__Deltaproteobacteria_bacterium_RIFOXYB12_FULL_58_9
OTU_649	k__Bacteria; p__Chloroflexi; c__Anaerolineae																																						OTU_11357	k__Bacteria
OTU_650	k__Bacteria; p__Acidobacteria; c__Acidobacteriia; o__Acidobacteriales; f__unidentified_Acidobacteriales; g__unidentified_Acidobacteriales; s__Acidobacteria_bacterium_WWH111																																						OTU_11358	k__Bacteria; p__Nitrospirae; c__Nitrospira; o__Nitrospirales; f__Nitrospiraceae
OTU_651	k__Bacteria; p__Bacteroidetes; c__Bacteroidia; o__Chitinophagales; f__Chitinophagaceae; g__Flavisolibacter																																						OTU_11375	k__Bacteria
OTU_652	k__Bacteria; p__Proteobacteria; c__Gammaproteobacteria; o__Pseudomonadales; f__Moraxellaceae; g__unidentified_Moraxellaceae; s__gamma_proteobacterium_Y-134																																						OTU_11392	k__Bacteria; p__Chloroflexi; c__Anaerolineae; o__Ardenticatenales; f__; g__; s__
OTU_653	k__Bacteria; p__Planctomycetes; c__Planctomycetacia; o__unidentified_Planctomycetacia; f__Gemmataceae; g__; s__																																						OTU_11393	k__Bacteria; p__Firmicutes; c__Clostridia; o__Clostridiales; f__Lachnospiraceae
OTU_654	k__Bacteria; p__Verrucomicrobia; c__Verrucomicrobiae; o__; f__; g__; s__																																						OTU_11396	k__Bacteria; p__Proteobacteria; c__Deltaproteobacteria; o__Desulfuromonadales; f__Desulfuromonadaceae; g__Desulfuromonas; s__Desulfuromonas_acetexigens
OTU_656	k__Bacteria; p__Proteobacteria; c__Deltaproteobacteria; o__Myxococcales; f__Nannocystaceae; g__Nannocystis; s__																																						OTU_11404	k__Bacteria; p__Proteobacteria; c__Gammaproteobacteria
OTU_657	k__Bacteria; p__Actinobacteria; c__Thermoleophilia; o__Solirubrobacterales; f__Solirubrobacteraceae; g__Conexibacter; s__																																						OTU_11412	k__Bacteria; p__Proteobacteria
OTU_658	k__Bacteria; p__Chloroflexi; c__Anaerolineae; o__; f__; g__; s__																																						OTU_11420	k__Bacteria; p__Spirochaetes; c__Spirochaetia; o__Spirochaetales; f__Spirochaetaceae
OTU_659	k__Bacteria; p__Planctomycetes; c__; o__; f__; g__; s__																																						OTU_11425	k__Bacteria; p__Fibrobacteres; c__Fibrobacteria; o__Fibrobacterales; f__; g__; s__
OTU_660	k__Bacteria; p__Proteobacteria; c__Gammaproteobacteria																																						OTU_11426	k__Bacteria; p__Firmicutes; c__Bacilli; o__Bacillales; f__Paenibacillaceae; g__Paenibacillus
OTU_661	k__Bacteria; p__Proteobacteria; c__Deltaproteobacteria; o__Myxococcales																																						OTU_11433	k__Bacteria; p__Firmicutes; c__Clostridia; o__Clostridiales; f__Ruminococcaceae; g__unidentified_Ruminococcaceae
OTU_664	k__Bacteria; p__Proteobacteria; c__Gammaproteobacteria; o__Xanthomonadales; f__Xanthomonadaceae; g__Lysobacter																																						OTU_11436	k__Bacteria
OTU_665	k__Bacteria; p__Verrucomicrobia; c__Verrucomicrobiae; o__; f__; g__; s__																																						OTU_11437	k__Bacteria; p__Bacteroidetes; c__Bacteroidia
OTU_667	k__Bacteria; p__Bacteroidetes; c__Bacteroidia; o__Chitinophagales; f__Chitinophagaceae																																						OTU_11438	k__Bacteria; p__Bacteroidetes; c__Bacteroidia
OTU_668	k__Bacteria; p__Planctomycetes; c__; o__; f__; g__; s__																																						OTU_11439	k__Bacteria
OTU_669	k__Bacteria; p__Chloroflexi; c__Chloroflexia; o__Chloroflexales; f__Roseiflexaceae; g__; s__																																						OTU_11441	k__Bacteria; p__Proteobacteria; c__Alphaproteobacteria; o__unidentified_Alphaproteobacteria; f__unidentified_Alphaproteobacteria; g__Candidatus_Puniceispirillum; s__
OTU_671	k__Bacteria; p__Bacteroidetes; c__Bacteroidia; o__Chitinophagales; f__Chitinophagaceae; g__Flavihumibacter; s__																																						OTU_11442	k__Bacteria
OTU_673	k__Bacteria; p__Chloroflexi																																						OTU_11454	k__Bacteria; p__Proteobacteria; c__Gammaproteobacteria; o__unidentified_Gammaproteobacteria; f__unidentified_Gammaproteobacteria; g__unidentified_Gammaproteobacteria; s__SAR86_cluster_bacterium_REDSEA-S09_B4
OTU_674	k__Bacteria; p__Actinobacteria; c__Thermoleophilia; o__Solirubrobacterales; f__Solirubrobacteraceae; g__; s__																																						OTU_11455	k__Bacteria; p__Proteobacteria; c__Deltaproteobacteria; o__Oligoflexales; f__Oligoflexaceae; g__Silvanigrella
OTU_675	k__Bacteria; p__Actinobacteria; c__Acidimicrobiia; o__unidentified_Acidimicrobiia																																						OTU_11456	k__Bacteria; p__Planctomycetes; c__Phycisphaerae
OTU_677	k__Bacteria; p__Gemmatimonadetes; c__unidentified_Gemmatimonadetes; o__Gemmatimonadales; f__Gemmatimonadaceae; g__Gemmatimonas; s__																																						OTU_11459	k__Bacteria; p__Proteobacteria; c__Deltaproteobacteria
OTU_678	k__Bacteria; p__Acidobacteria																																						OTU_11463	k__Bacteria; p__Bacteroidetes; c__Ignavibacteria; o__; f__; g__; s__
OTU_679	k__Bacteria; p__Proteobacteria; c__Alphaproteobacteria; o__Rhizobiales; f__Rhizobiaceae; g__unidentified_Rhizobiaceae																																						OTU_11471	k__Bacteria; p__Proteobacteria; c__Alphaproteobacteria; o__unidentified_Alphaproteobacteria; f__Acetobacteraceae
OTU_680	k__Bacteria; p__Armatimonadetes; c__; o__; f__; g__; s__																																						OTU_11472	k__Bacteria; p__Proteobacteria; c__Gammaproteobacteria
OTU_681	k__Bacteria; p__Proteobacteria; c__Alphaproteobacteria; o__Rhizobiales; f__Beijerinckiaceae; g__Bosea																																						OTU_11477	k__Bacteria; p__Firmicutes; c__Clostridia; o__Clostridiales; f__Lachnospiraceae
OTU_682	k__Bacteria; p__Proteobacteria; c__Alphaproteobacteria; o__Rhizobiales; f__Beijerinckiaceae																																						OTU_11480	k__Bacteria
OTU_685	k__Bacteria; p__Actinobacteria; c__; o__; f__; g__; s__																																						OTU_11481	k__Bacteria; p__unidentified_Bacteria; c__unidentified_Bacteria; o__unidentified_Bacteria; f__unidentified_Bacteria; g__Candidatus_Omnitrophus; s__
OTU_686	k__Bacteria; p__Acidobacteria; c__Acidobacteriia; o__Solibacterales																																						OTU_11493	k__Bacteria; p__Candidatus_Kaiserbacteria; c__; o__; f__; g__; s__
OTU_688	k__Bacteria; p__Actinobacteria; c__unidentified_Actinobacteria; o__Micrococcales; f__Micrococcaceae; g__Paenarthrobacter; s__Paenarthrobacter_nitroguajacolicus																																						OTU_11499	k__Bacteria; p__Planctomycetes; c__; o__; f__; g__; s__
OTU_691	k__Bacteria; p__Acidobacteria																																						OTU_11501	k__Bacteria; p__Chloroflexi; c__Anaerolineae; o__Anaerolineales; f__Anaerolineaceae
OTU_692	k__Bacteria; p__Chloroflexi; c__Chloroflexia; o__Chloroflexales; f__Roseiflexaceae; g__; s__																																						OTU_11513	k__Bacteria; p__Firmicutes; c__Erysipelotrichia; o__Erysipelotrichales; f__Erysipelotrichaceae
OTU_693	k__Bacteria; p__Proteobacteria; c__Deltaproteobacteria; o__; f__; g__; s__																																						OTU_11521	k__Bacteria; p__Acidobacteria; c__Acidobacteriia; o__Solibacterales; f__; g__; s__
OTU_695	k__Bacteria; p__Bacteroidetes; c__Bacteroidia; o__Bacteroidales; f__Bacteroidaceae; g__Bacteroides; s__Bacteroides_coprocola																																						OTU_11525	k__Bacteria; p__Bacteroidetes; c__Bacteroidia; o__Chitinophagales; f__Chitinophagaceae; g__Taibaiella; s__
OTU_696	k__Bacteria; p__Gemmatimonadetes; c__unidentified_Gemmatimonadetes; o__Gemmatimonadales; f__Gemmatimonadaceae; g__Gemmatimonas; s__																																						OTU_11536	k__Bacteria; p__Proteobacteria; c__Deltaproteobacteria; o__Bdellovibrionales; f__Bdellovibrionaceae; g__Bdellovibrio
OTU_698	k__Bacteria; p__Proteobacteria; c__Deltaproteobacteria; o__Myxococcales; f__Haliangiaceae; g__Haliangium; s__																																						OTU_11540	k__Bacteria; p__Proteobacteria; c__Alphaproteobacteria; o__Rhodospirillales; f__; g__; s__
OTU_699	k__Bacteria; p__Acidobacteria; c__unidentified_Acidobacteria; o__unidentified_Acidobacteria; f__unidentified_Acidobacteria; g__unidentified_Acidobacteria; s__Acidobacteria_bacterium_WY11																																						OTU_11543	k__Bacteria; p__Bacteroidetes; c__Bacteroidia; o__Bacteroidales; f__Rikenellaceae; g__; s__
OTU_700	k__Bacteria; p__Chloroflexi; c__Anaerolineae; o__Anaerolineales; f__Anaerolineaceae																																						OTU_11552	k__Bacteria; p__Proteobacteria; c__Alphaproteobacteria; o__unidentified_Alphaproteobacteria
OTU_701	k__Bacteria; p__Proteobacteria; c__Alphaproteobacteria; o__Rhizobiales; f__Hyphomicrobiaceae; g__Hyphomicrobium; s__																																						OTU_11554	k__Bacteria; p__Firmicutes; c__Clostridia; o__Clostridiales; f__Lachnospiraceae
OTU_703	k__Bacteria; p__Gemmatimonadetes; c__unidentified_Gemmatimonadetes; o__Gemmatimonadales; f__Gemmatimonadaceae; g__Gemmatimonas																																						OTU_11556	k__Bacteria; p__Chlamydiae; c__unidentified_Chlamydiae; o__Chlamydiales; f__Simkaniaceae
OTU_704	k__Bacteria; p__Acidobacteria																																						OTU_11559	k__Bacteria; p__Firmicutes; c__Clostridia; o__Clostridiales; f__Lachnospiraceae
OTU_705	k__Bacteria; p__Chloroflexi; c__Chloroflexia; o__Chloroflexales; f__Roseiflexaceae; g__; s__																																						OTU_11562	k__Bacteria
OTU_706	k__Bacteria; p__Acidobacteria; c__; o__; f__; g__; s__																																						OTU_11565	k__Bacteria
OTU_707	k__Bacteria; p__Planctomycetes; c__Phycisphaerae; o__Tepidisphaerales; f__; g__; s__																																						OTU_11566	k__Bacteria; p__Acidobacteria; c__unidentified_Acidobacteria; o__unidentified_Acidobacteria; f__unidentified_Acidobacteria; g__unidentified_Acidobacteria; s__Acidobacteria_bacterium_RBG_16_70_10
OTU_708	k__Bacteria; p__Proteobacteria; c__Alphaproteobacteria; o__Sphingomonadales; f__Sphingomonadaceae																																						OTU_11582	k__Bacteria; p__Firmicutes; c__Clostridia; o__Clostridiales; f__Lachnospiraceae
OTU_709	k__Bacteria																																						OTU_11608	k__Bacteria; p__unidentified_Bacteria; c__unidentified_Bacteria; o__unidentified_Bacteria; f__unidentified_Bacteria; g__unidentified_Bacteria; s__Marinimicrobia_bacterium_JGI_0000113-D11
OTU_710	k__Bacteria; p__Proteobacteria; c__Alphaproteobacteria; o__Rhizobiales; f__Beijerinckiaceae																																						OTU_11686	k__Bacteria; p__Planctomycetes; c__; o__; f__; g__; s__
OTU_711	k__Bacteria; p__Actinobacteria; c__Acidimicrobiia; o__; f__; g__; s__																																						OTU_11708	k__Bacteria; p__Bacteroidetes; c__Bacteroidia; o__Bacteroidales; f__Prevotellaceae
OTU_712	k__Bacteria																																						OTU_11720	k__Bacteria; p__Bacteroidetes; c__Bacteroidia; o__Bacteroidales; f__unidentified_Bacteroidales; g__Dysgonomonas; s__
OTU_713	k__Bacteria; p__Planctomycetes; c__Phycisphaerae; o__Tepidisphaerales; f__; g__; s__																																						OTU_11730	k__Bacteria; p__Firmicutes; c__Clostridia; o__Clostridiales; f__Lachnospiraceae
OTU_714	k__Bacteria; p__Planctomycetes; c__Phycisphaerae; o__Tepidisphaerales; f__; g__; s__																																						OTU_11734	k__Bacteria; p__Chloroflexi; c__Anaerolineae; o__Anaerolineales; f__Anaerolineaceae
OTU_716	k__Bacteria; p__Chloroflexi; c__Chloroflexia; o__Thermomicrobiales; f__; g__; s__																																						OTU_11763	k__Bacteria; p__Planctomycetes; c__Planctomycetacia; o__; f__; g__; s__
OTU_717	k__Bacteria; p__Gemmatimonadetes; c__unidentified_Gemmatimonadetes; o__Gemmatimonadales; f__Gemmatimonadaceae; g__; s__																																						OTU_11816	k__Bacteria
OTU_718	k__Bacteria; p__Proteobacteria; c__Alphaproteobacteria; o__Caulobacterales; f__Caulobacteraceae																																						OTU_11823	k__Bacteria; p__Firmicutes; c__Clostridia; o__Clostridiales; f__Ruminococcaceae
OTU_721	k__Bacteria; p__Latescibacteria; c__; o__; f__; g__; s__																																						OTU_11833	k__Archaea
OTU_722	k__Bacteria; p__Bacteroidetes; c__Ignavibacteria; o__unidentified_Ignavibacteria; f__unidentified_Ignavibacteria; g__unidentified_Ignavibacteria; s__Chlorobi_bacterium_OLB5																																						OTU_11843	k__Bacteria; p__Bacteroidetes; c__Bacteroidia; o__Cytophagales; f__Hymenobacteraceae; g__Hymenobacter; s__Hymenobacter_gelipurpurascens
OTU_723	k__Bacteria; p__Gemmatimonadetes; c__unidentified_Gemmatimonadetes; o__Gemmatimonadales; f__Gemmatimonadaceae; g__; s__																																						OTU_11847	k__Bacteria
OTU_724	k__Bacteria; p__Proteobacteria; c__Alphaproteobacteria; o__Rhizobiales; f__Beijerinckiaceae																																						OTU_11857	k__Bacteria; p__Planctomycetes; c__Phycisphaerae; o__Phycisphaerales
OTU_725	k__Bacteria; p__Gemmatimonadetes; c__unidentified_Gemmatimonadetes; o__Gemmatimonadales; f__Gemmatimonadaceae																																						OTU_11862	k__Bacteria; p__Proteobacteria
OTU_727	k__Bacteria; p__Verrucomicrobia; c__Verrucomicrobiae; o__; f__; g__; s__																																						OTU_11864	k__Bacteria; p__Planctomycetes; c__Phycisphaerae; o__Phycisphaerales; f__; g__; s__
OTU_728	k__Bacteria; p__Candidatus_Woesebacteria																																						OTU_11866	k__Bacteria; p__Candidatus_Woesebacteria; c__; o__; f__; g__; s__
OTU_729	k__Bacteria; p__Acidobacteria; c__unidentified_Acidobacteria; o__unidentified_Acidobacteria; f__unidentified_Acidobacteria; g__unidentified_Acidobacteria																																						OTU_11881	k__Bacteria; p__Bacteroidetes; c__Bacteroidia; o__Chitinophagales; f__Saprospiraceae
OTU_731	k__Bacteria; p__Bacteroidetes; c__Ignavibacteria; o__; f__; g__; s__																																						OTU_11886	k__Bacteria; p__Bacteroidetes; c__Bacteroidia; o__Bacteroidales; f__Rikenellaceae; g__Acetobacteroides; s__
OTU_732	k__Bacteria; p__Proteobacteria; c__Gammaproteobacteria; o__unidentified_Gammaproteobacteria; f__Burkholderiaceae																																						OTU_11893	k__Bacteria; p__Chloroflexi; c__Dehalococcoidia; o__; f__; g__; s__
OTU_733	k__Bacteria; p__Proteobacteria; c__Deltaproteobacteria; o__Myxococcales; f__Haliangiaceae; g__Haliangium; s__																																						OTU_11895	k__Bacteria; p__Bacteroidetes; c__Bacteroidia; o__Flavobacteriales; f__Flavobacteriaceae; g__; s__
OTU_735	k__Bacteria; p__Acidobacteria																																						OTU_11899	k__Bacteria; p__Firmicutes; c__Negativicutes; o__Selenomonadales; f__Veillonellaceae; g__Anaerovibrio; s__
OTU_736	k__Bacteria; p__Acidobacteria; c__Acidobacteriia; o__Solibacterales; f__unidentified_Solibacterales																																						OTU_11903	k__Bacteria
OTU_737	k__Bacteria; p__Actinobacteria; c__Acidimicrobiia; o__; f__; g__; s__																																						OTU_11907	k__Bacteria; p__Firmicutes; c__Clostridia; o__Clostridiales; f__Lachnospiraceae
OTU_738	k__Bacteria; p__Proteobacteria; c__Deltaproteobacteria; o__Myxococcales																																						OTU_11910	k__Bacteria
OTU_739	k__Bacteria; p__Verrucomicrobia; c__Verrucomicrobiae; o__; f__; g__; s__																																						OTU_11922	k__Bacteria; p__Deinococcus-Thermus; c__Deinococci; o__Deinococcales; f__Trueperaceae; g__Truepera
OTU_740	k__Bacteria; p__Planctomycetes; c__Phycisphaerae; o__Phycisphaerales; f__Phycisphaeraceae; g__; s__																																						OTU_11925	k__Bacteria; p__Firmicutes; c__Clostridia; o__Clostridiales; f__Ruminococcaceae; g__Intestinimonas
OTU_741	k__Bacteria; p__Acidobacteria; c__Acidobacteriia; o__Solibacterales; f__unidentified_Solibacterales; g__Bryobacter; s__																																						OTU_11936	k__Bacteria; p__Planctomycetes; c__; o__; f__; g__; s__
OTU_743	k__Bacteria; p__Proteobacteria; c__Alphaproteobacteria; o__unidentified_Alphaproteobacteria																																						OTU_11938	k__Bacteria; p__Proteobacteria; c__Deltaproteobacteria; o__Desulfuromonadales
OTU_744	k__Bacteria; p__Acidobacteria; c__Acidobacteriia; o__Solibacterales; f__unidentified_Solibacterales; g__Candidatus_Solibacter; s__																																						OTU_11939	k__Bacteria; p__Chloroflexi; c__Dehalococcoidia; o__; f__; g__; s__
OTU_746	k__Bacteria; p__Bacteroidetes; c__Bacteroidia; o__Sphingobacteriales; f__; g__; s__																																						OTU_11963	k__Bacteria; p__Bacteroidetes; c__Bacteroidia
OTU_748	k__Bacteria; p__Firmicutes; c__Clostridia; o__Clostridiales; f__Peptostreptococcaceae; g__Sporacetigenium; s__																																						OTU_11975	k__Bacteria; p__Proteobacteria
OTU_749	k__Bacteria; p__Acidobacteria; c__unidentified_Acidobacteria; o__unidentified_Acidobacteria; f__Pyrinomonadaceae; g__; s__																																						OTU_11977	k__Bacteria; p__Candidatus_Jorgensenbacteria; c__unidentified_Candidatus_Jorgensenbacteria; o__unidentified_Candidatus_Jorgensenbacteria; f__unidentified_Candidatus_Jorgensenbacteria; g__unidentified_Candidatus_Jorgensenbacteria; s__Candidatus_Adlerbacteria_bacterium_GW2011_GWC1_50_9
OTU_751	k__Bacteria; p__Verrucomicrobia; c__Verrucomicrobiae; o__; f__; g__; s__																																						OTU_11978	k__Bacteria
OTU_752	k__Bacteria; p__Acidobacteria; c__Acidobacteriia; o__Solibacterales; f__unidentified_Solibacterales; g__Bryobacter; s__																																						OTU_11980	k__Bacteria
OTU_753	k__Bacteria; p__Planctomycetes; c__Planctomycetacia; o__; f__; g__; s__																																						OTU_11981	k__Bacteria; p__Acidobacteria
OTU_754	k__Bacteria; p__Acidobacteria; c__Acidobacteriia; o__Solibacterales; f__unidentified_Solibacterales; g__Candidatus_Solibacter; s__bacterium_Ellin7504																																						OTU_11986	k__Bacteria; p__Proteobacteria; c__Deltaproteobacteria
OTU_755	k__Bacteria; p__Bacteroidetes; c__Bacteroidia; o__Sphingobacteriales; f__; g__; s__																																						OTU_11989	k__Archaea; p__unidentified_Archaea; c__unidentified_Archaea; o__unidentified_Archaea; f__unidentified_Archaea; g__unidentified_Archaea
OTU_756	k__Bacteria; p__Acidobacteria																																						OTU_11993	k__Bacteria; p__Planctomycetes; c__Phycisphaerae; o__; f__; g__; s__
OTU_757	k__Bacteria; p__Actinobacteria; c__unidentified_Actinobacteria; o__Pseudonocardiales; f__Pseudonocardiaceae; g__Pseudonocardia; s__																																						OTU_12004	k__Bacteria; p__Candidatus_Woesebacteria; c__unidentified_Candidatus_Woesebacteria; o__unidentified_Candidatus_Woesebacteria; f__unidentified_Candidatus_Woesebacteria; g__unidentified_Candidatus_Woesebacteria
OTU_759	k__Bacteria; p__Acidobacteria; c__unidentified_Acidobacteria; o__unidentified_Acidobacteria; f__unidentified_Acidobacteria; g__unidentified_Acidobacteria																																						OTU_12006	k__Bacteria; p__Firmicutes; c__Clostridia; o__Clostridiales; f__Christensenellaceae
OTU_761	k__Bacteria; p__Gemmatimonadetes; c__unidentified_Gemmatimonadetes; o__Gemmatimonadales; f__Gemmatimonadaceae; g__; s__																																						OTU_12011	k__Bacteria; p__Firmicutes; c__Erysipelotrichia; o__Erysipelotrichales; f__Erysipelotrichaceae
OTU_762	k__Bacteria; p__Latescibacteria; c__; o__; f__; g__; s__																																						OTU_12013	k__Bacteria; p__Actinobacteria; c__unidentified_Actinobacteria; o__Propionibacteriales; f__Propionibacteriaceae
OTU_763	k__Bacteria; p__Bacteroidetes; c__Bacteroidia; o__Chitinophagales; f__Chitinophagaceae																																						OTU_12029	k__Bacteria; p__unidentified_Bacteria; c__unidentified_Bacteria; o__unidentified_Bacteria; f__unidentified_Bacteria; g__Candidatus_Omnitrophus; s__
OTU_764	k__Bacteria; p__Acidobacteria; c__unidentified_Acidobacteria; o__unidentified_Acidobacteria; f__unidentified_Acidobacteria; g__unidentified_Acidobacteria; s__Acidobacteria_bacterium_RBG_16_70_10																																						OTU_12041	k__Bacteria; p__Proteobacteria
OTU_765	k__Bacteria; p__Bacteroidetes; c__Bacteroidia																																						OTU_12048	k__Bacteria; p__Planctomycetes; c__Planctomycetacia; o__; f__; g__; s__
OTU_766	k__Bacteria; p__Actinobacteria; c__Acidimicrobiia; o__; f__; g__; s__																																						OTU_12050	k__Bacteria
OTU_767	k__Bacteria; p__Firmicutes; c__Bacilli; o__Bacillales; f__Paenibacillaceae; g__Paenibacillus; s__Paenibacillus_alginolyticus																																						OTU_12055	k__Bacteria; p__Firmicutes; c__Clostridia; o__Clostridiales; f__Lachnospiraceae
OTU_768	k__Bacteria; p__Gemmatimonadetes; c__unidentified_Gemmatimonadetes; o__Gemmatimonadales; f__Gemmatimonadaceae; g__; s__																																						OTU_12059	k__Bacteria; p__Proteobacteria; c__Deltaproteobacteria
OTU_769	k__Bacteria; p__Chloroflexi; c__Anaerolineae; o__Anaerolineales; f__Anaerolineaceae; g__; s__																																						OTU_12062	k__Bacteria; p__Chloroflexi; c__Dehalococcoidia; o__Dehalococcoidales; f__; g__; s__
OTU_770	k__Bacteria; p__Proteobacteria; c__Gammaproteobacteria; o__unidentified_Gammaproteobacteria; f__unidentified_Gammaproteobacteria; g__Aquicella; s__																																						OTU_12067	k__Bacteria
OTU_771	k__Bacteria; p__Proteobacteria; c__Gammaproteobacteria; o__unidentified_Gammaproteobacteria; f__unidentified_Gammaproteobacteria; g__Aquicella; s__																																						OTU_12075	k__Bacteria; p__Proteobacteria; c__Deltaproteobacteria; o__Myxococcales
OTU_773	k__Bacteria																																						OTU_12095	k__Bacteria
OTU_774	k__Bacteria; p__Actinobacteria; c__Acidimicrobiia; o__; f__; g__; s__																																						OTU_12099	k__Bacteria; p__Firmicutes; c__Clostridia; o__Clostridiales; f__Ruminococcaceae
OTU_775	k__Bacteria; p__Latescibacteria; c__; o__; f__; g__; s__																																						OTU_12102	k__Bacteria
OTU_777	k__Bacteria; p__Proteobacteria; c__Deltaproteobacteria; o__Desulfarculales; f__Desulfarculaceae																																						OTU_12103	k__Bacteria; p__Firmicutes; c__Clostridia; o__Clostridiales; f__Ruminococcaceae
OTU_778	k__Bacteria; p__Chloroflexi																																						OTU_12104	k__Bacteria; p__Proteobacteria; c__Alphaproteobacteria; o__unidentified_Alphaproteobacteria; f__Geminicoccaceae
OTU_779	k__Bacteria; p__Planctomycetes; c__Planctomycetacia; o__unidentified_Planctomycetacia; f__unidentified_Planctomycetacia; g__Pirellula; s__																																						OTU_12105	k__Bacteria
OTU_780	k__Bacteria; p__Actinobacteria; c__Thermoleophilia; o__Solirubrobacterales; f__; g__; s__																																						OTU_12116	k__Bacteria; p__Bacteroidetes; c__Bacteroidia; o__Flavobacteriales; f__Crocinitomicaceae; g__Crocinitomix; s__
OTU_781	k__Bacteria																																						OTU_12118	k__Bacteria; p__Proteobacteria; c__Deltaproteobacteria; o__Desulfuromonadales; f__Geobacteraceae; g__Geobacter
OTU_782	k__Bacteria																																						OTU_12136	k__Bacteria; p__Proteobacteria; c__Deltaproteobacteria; o__Bdellovibrionales; f__Bacteriovoracaceae; g__Peredibacter; s__
OTU_783	k__Archaea; p__Thaumarchaeota; c__Nitrososphaeria; o__Nitrososphaerales; f__Nitrososphaeraceae; g__; s__																																						OTU_12138	k__Bacteria; p__Bacteroidetes; c__Bacteroidia; o__Bacteroidales; f__Muribaculaceae; g__; s__
OTU_786	k__Bacteria; p__Proteobacteria; c__Deltaproteobacteria; o__Myxococcales; f__Archangiaceae; g__Anaeromyxobacter																																						OTU_12139	k__Bacteria; p__Chloroflexi; c__Anaerolineae; o__Ardenticatenales; f__unidentified_Ardenticatenales; g__unidentified_Ardenticatenales
OTU_787	k__Bacteria; p__Proteobacteria; c__Deltaproteobacteria; o__Myxococcales																																						OTU_12142	k__Bacteria; p__Proteobacteria; c__Gammaproteobacteria
OTU_788	k__Bacteria; p__Proteobacteria; c__Alphaproteobacteria; o__Rhizobiales; f__Xanthobacteraceae																																						OTU_12144	k__Bacteria
OTU_789	k__Bacteria; p__Proteobacteria; c__Alphaproteobacteria; o__Micropepsales; f__Micropepsaceae; g__; s__																																						OTU_12145	k__Bacteria; p__Proteobacteria; c__Gammaproteobacteria
OTU_790	k__Bacteria; p__Acidobacteria; c__; o__; f__; g__; s__																																						OTU_12147	k__Bacteria; p__Planctomycetes; c__Phycisphaerae; o__; f__; g__; s__
OTU_792	k__Bacteria; p__Chloroflexi; c__; o__; f__; g__; s__																																						OTU_12148	k__Bacteria; p__Bacteroidetes; c__; o__; f__; g__; s__
OTU_794	k__Bacteria; p__Proteobacteria; c__Deltaproteobacteria; o__Myxococcales																																						OTU_12149	k__Archaea; p__unidentified_Archaea; c__unidentified_Archaea; o__unidentified_Archaea; f__unidentified_Archaea; g__unidentified_Archaea
OTU_797	k__Bacteria; p__Armatimonadetes; c__Chthonomonadetes; o__Chthonomonadales; f__Chthonomonadaceae; g__Chthonomonas; s__																																						OTU_12150	k__Bacteria; p__Verrucomicrobia; c__Verrucomicrobiae
OTU_799	k__Bacteria; p__Proteobacteria; c__Deltaproteobacteria; o__Myxococcales; f__Polyangiaceae; g__Sorangium																																						OTU_12154	k__Bacteria; p__Planctomycetes; c__; o__; f__; g__; s__
OTU_800	k__Bacteria; p__Planctomycetes; c__Planctomycetacia; o__unidentified_Planctomycetacia; f__unidentified_Planctomycetacia; g__Pirellula; s__																																						OTU_12156	k__Archaea; p__unidentified_Archaea; c__unidentified_Archaea; o__unidentified_Archaea; f__unidentified_Archaea; g__unidentified_Archaea
OTU_805	k__Bacteria																																						OTU_12171	k__Bacteria; p__Proteobacteria; c__Alphaproteobacteria; o__Rhizobiales
OTU_806	k__Bacteria; p__Proteobacteria; c__Deltaproteobacteria; o__Myxococcales; f__Polyangiaceae																																						OTU_12172	k__Bacteria; p__Bacteroidetes; c__Bacteroidia; o__Bacteroidales
OTU_808	k__Bacteria; p__Proteobacteria; c__Gammaproteobacteria; o__unidentified_Gammaproteobacteria																																						OTU_12198	k__Archaea; p__unidentified_Archaea; c__unidentified_Archaea; o__unidentified_Archaea; f__unidentified_Archaea; g__unidentified_Archaea; s__Nanoarchaeota_archaeon_SCGC_AAA011-D5
OTU_809	k__Bacteria; p__Chloroflexi																																						OTU_12206	k__Bacteria; p__Proteobacteria; c__Alphaproteobacteria; o__Sphingomonadales; f__Sphingomonadaceae
OTU_810	k__Bacteria; p__Actinobacteria; c__Thermoleophilia; o__Gaiellales; f__Gaiellaceae; g__Gaiella; s__																																						OTU_12218	k__Bacteria; p__Acidobacteria; c__Acidobacteriia; o__Solibacterales; f__unidentified_Solibacterales; g__Bryobacter; s__
OTU_811	k__Bacteria; p__Actinobacteria; c__Acidimicrobiia; o__; f__; g__; s__																																						OTU_12224	k__Bacteria; p__Proteobacteria; c__Alphaproteobacteria; o__Holosporales; f__Holosporaceae
OTU_813	k__Bacteria; p__Acidobacteria; c__unidentified_Acidobacteria; o__unidentified_Acidobacteria; f__unidentified_Acidobacteria; g__unidentified_Acidobacteria; s__Acidobacteria_bacterium_RBG_16_70_10																																						OTU_12288	k__Bacteria; p__Cyanobacteria; c__unidentified_Cyanobacteria; o__Nostocales; f__Nostocaceae; g__unidentified_Nostocaceae
OTU_816	k__Bacteria																																						OTU_12293	k__Bacteria; p__Candidatus_Azambacteria
OTU_817	k__Bacteria; p__Chloroflexi; c__Anaerolineae; o__; f__; g__; s__																																						OTU_12294	k__Bacteria; p__Proteobacteria; c__Gammaproteobacteria; o__unidentified_Gammaproteobacteria
OTU_818	k__Bacteria; p__Proteobacteria; c__Deltaproteobacteria; o__Syntrophobacterales; f__Syntrophaceae; g__; s__																																						OTU_12323	k__Bacteria; p__Hydrogenedentes
OTU_819	k__Bacteria; p__Proteobacteria; c__Alphaproteobacteria; o__Sphingomonadales; f__Sphingomonadaceae; g__Novosphingobium; s__Novosphingobium_subterraneum																																						OTU_12330	k__Bacteria; p__Chloroflexi; c__Anaerolineae
OTU_820	k__Bacteria; p__Gemmatimonadetes; c__unidentified_Gemmatimonadetes; o__Gemmatimonadales; f__Gemmatimonadaceae; g__; s__																																						OTU_12335	k__Bacteria; p__Bacteroidetes; c__Bacteroidia
OTU_821	k__Bacteria; p__Actinobacteria; c__Thermoleophilia; o__Solirubrobacterales																																						OTU_12350	k__Bacteria; p__Bacteroidetes; c__Bacteroidia; o__Chitinophagales; f__Chitinophagaceae
OTU_823	k__Bacteria; p__Bacteroidetes; c__Bacteroidia; o__Sphingobacteriales; f__; g__; s__																																						OTU_12396	k__Bacteria
OTU_824	k__Bacteria; p__Bacteroidetes; c__Bacteroidia; o__Chitinophagales; f__Chitinophagaceae; g__unidentified_Chitinophagaceae; s__Chitinophaga_sp_BN130233																																						OTU_12419	k__Bacteria; p__Proteobacteria; c__Gammaproteobacteria; o__unidentified_Gammaproteobacteria; f__unidentified_Gammaproteobacteria; g__Acidibacter; s__
OTU_825	k__Bacteria																																						OTU_12424	k__Bacteria; p__Candidatus_Azambacteria
OTU_830	k__Bacteria; p__Planctomycetes; c__Phycisphaerae; o__Tepidisphaerales; f__; g__; s__																																						OTU_12427	k__Bacteria
OTU_834	k__Bacteria; p__Armatimonadetes; c__Fimbriimonadia; o__Fimbriimonadales; f__Fimbriimonadaceae; g__; s__																																						OTU_12435	k__Bacteria; p__Proteobacteria; c__Alphaproteobacteria; o__unidentified_Alphaproteobacteria; f__Kiloniellaceae; g__; s__
OTU_838	k__Bacteria; p__Proteobacteria; c__Gammaproteobacteria; o__unidentified_Gammaproteobacteria; f__Nitrosomonadaceae; g__; s__																																						OTU_12440	k__Bacteria; p__Bacteroidetes
OTU_839	k__Bacteria																																						OTU_12441	k__Bacteria; p__Elusimicrobia
OTU_840	k__Bacteria; p__Chloroflexi; c__Anaerolineae; o__; f__; g__; s__																																						OTU_12444	k__Bacteria
OTU_841	k__Bacteria; p__Proteobacteria; c__Alphaproteobacteria; o__Rhizobiales; f__unidentified_Rhizobiales; g__Nordella; s__																																						OTU_12447	k__Bacteria; p__Planctomycetes; c__Planctomycetacia
OTU_842	k__Bacteria; p__Chloroflexi; c__Anaerolineae																																						OTU_12449	k__Bacteria; p__Verrucomicrobia; c__Verrucomicrobiae; o__; f__; g__; s__
OTU_843	k__Bacteria; p__Proteobacteria; c__Gammaproteobacteria; o__unidentified_Gammaproteobacteria; f__unidentified_Gammaproteobacteria; g__unidentified_Gammaproteobacteria; s__beta_proteobacterium_JGI_0001003-N18																																						OTU_12455	k__Bacteria; p__Verrucomicrobia; c__Verrucomicrobiae; o__Chthoniobacterales; f__unidentified_Chthoniobacterales; g__Terrimicrobium
OTU_844	k__Bacteria; p__Acidobacteria; c__unidentified_Acidobacteria; o__unidentified_Acidobacteria; f__unidentified_Acidobacteria; g__unidentified_Acidobacteria																																						OTU_12462	k__Bacteria; p__Firmicutes; c__Bacilli; o__Bacillales; f__Paenibacillaceae; g__Paenibacillus
OTU_846	k__Bacteria; p__Actinobacteria; c__Thermoleophilia; o__Gaiellales; f__; g__; s__																																						OTU_12465	k__Bacteria; p__Latescibacteria; c__unidentified_Latescibacteria; o__unidentified_Latescibacteria; f__unidentified_Latescibacteria; g__Candidatus_Latescibacter; s__
OTU_848	k__Bacteria; p__Actinobacteria; c__Acidimicrobiia																																						OTU_12490	k__Bacteria; p__Bacteroidetes; c__Bacteroidia; o__Bacteroidales
OTU_852	k__Bacteria; p__Firmicutes; c__Erysipelotrichia; o__Erysipelotrichales; f__Erysipelotrichaceae; g__unidentified_Erysipelotrichaceae; s__bacterium_LF-3																																						OTU_12543	k__Bacteria
OTU_853	k__Bacteria; p__Gemmatimonadetes; c__; o__; f__; g__; s__																																						OTU_12556	k__Bacteria; p__Proteobacteria; c__Deltaproteobacteria; o__Bdellovibrionales; f__Bacteriovoracaceae
OTU_854	k__Bacteria; p__Bacteroidetes; c__Bacteroidia; o__Chitinophagales																																						OTU_12598	k__Bacteria; p__Proteobacteria; c__Deltaproteobacteria
OTU_855	k__Bacteria; p__Actinobacteria; c__Thermoleophilia; o__Solirubrobacterales; f__; g__; s__																																						OTU_12610	k__Bacteria; p__Spirochaetes; c__Spirochaetia; o__Spirochaetales; f__Spirochaetaceae; g__unidentified_Spirochaetaceae; s__Spirochaeta_sp
OTU_857	k__Bacteria; p__Rokubacteria; c__unidentified_Rokubacteria; o__unidentified_Rokubacteria; f__unidentified_Rokubacteria; g__unidentified_Rokubacteria																																						OTU_12615	k__Bacteria; p__Chloroflexi; c__Anaerolineae
OTU_858	k__Bacteria; p__Actinobacteria; c__Thermoleophilia; o__Gaiellales																																						OTU_12625	k__Bacteria; p__unidentified_Bacteria; c__unidentified_Bacteria; o__unidentified_Bacteria; f__unidentified_Bacteria; g__unidentified_Bacteria
OTU_859	k__Bacteria; p__Proteobacteria; c__Alphaproteobacteria; o__Caulobacterales; f__Hyphomonadaceae; g__Hirschia; s__																																						OTU_12626	k__Bacteria; p__Firmicutes; c__Clostridia; o__Clostridiales; f__Ruminococcaceae; g__Ethanoligenens
OTU_860	k__Bacteria; p__Planctomycetes; c__Phycisphaerae																																						OTU_12635	k__Bacteria; p__Actinobacteria; c__unidentified_Actinobacteria; o__Micromonosporales; f__Micromonosporaceae
OTU_862	k__Bacteria; p__Latescibacteria; c__; o__; f__; g__; s__																																						OTU_12637	k__Bacteria; p__Chloroflexi
OTU_864	k__Bacteria; p__Planctomycetes; c__; o__; f__; g__; s__																																						OTU_12643	k__Bacteria
OTU_866	k__Bacteria; p__Bacteroidetes; c__Bacteroidia; o__Chitinophagales; f__Chitinophagaceae; g__Niastella; s__																																						OTU_12645	k__Bacteria
OTU_867	k__Bacteria; p__Verrucomicrobia; c__Verrucomicrobiae																																						OTU_12677	k__Bacteria; p__Chloroflexi; c__; o__; f__; g__; s__
OTU_871	k__Bacteria; p__Actinobacteria; c__Acidimicrobiia; o__; f__; g__; s__																																						OTU_12681	k__Bacteria
OTU_872	k__Bacteria; p__Proteobacteria; c__Gammaproteobacteria; o__unidentified_Gammaproteobacteria																																						OTU_12684	k__Bacteria
OTU_874	k__Bacteria; p__Chloroflexi; c__Anaerolineae; o__; f__; g__; s__																																						OTU_12685	k__Bacteria; p__Candidatus_Wolfebacteria; c__unidentified_Candidatus_Wolfebacteria; o__unidentified_Candidatus_Wolfebacteria; f__unidentified_Candidatus_Wolfebacteria; g__unidentified_Candidatus_Wolfebacteria; s__Candidatus_Wolfebacteria_bacterium_GW2011_GWB1_47_1
OTU_875	k__Bacteria																																						OTU_12692	k__Bacteria; p__Planctomycetes
OTU_876	k__Bacteria; p__Planctomycetes; c__Planctomycetacia																																						OTU_12709	k__Bacteria
OTU_877	k__Bacteria; p__Actinobacteria; c__unidentified_Actinobacteria; o__Micromonosporales; f__Micromonosporaceae; g__Luedemannella; s__																																						OTU_12715	k__Bacteria; p__Bacteroidetes; c__Bacteroidia; o__Chitinophagales; f__Saprospiraceae; g__; s__
OTU_879	k__Bacteria; p__Actinobacteria; c__Acidimicrobiia																																						OTU_12724	k__Bacteria; p__Planctomycetes; c__; o__; f__; g__; s__
OTU_880	k__Bacteria; p__Proteobacteria; c__Deltaproteobacteria																																						OTU_12728	k__Bacteria
OTU_885	k__Bacteria; p__Proteobacteria; c__Alphaproteobacteria; o__Sphingomonadales; f__Sphingomonadaceae																																						OTU_12729	k__Archaea; p__unidentified_Archaea; c__unidentified_Archaea; o__unidentified_Archaea; f__unidentified_Archaea; g__unidentified_Archaea
OTU_886	k__Bacteria; p__Acidobacteria; c__; o__; f__; g__; s__																																						OTU_12731	k__Bacteria; p__Proteobacteria; c__Gammaproteobacteria; o__unidentified_Gammaproteobacteria; f__unidentified_Gammaproteobacteria; g__unidentified_Gammaproteobacteria
OTU_889	k__Bacteria; p__Bacteroidetes; c__Bacteroidia; o__Chitinophagales; f__Chitinophagaceae; g__Ferruginibacter; s__																																						OTU_12733	k__Bacteria; p__Bacteroidetes; c__Bacteroidia; o__Bacteroidales; f__Muribaculaceae; g__; s__
OTU_891	k__Bacteria; p__Proteobacteria; c__Alphaproteobacteria; o__Rhizobiales; f__unidentified_Rhizobiales; g__Rhodomicrobium; s__																																						OTU_12736	k__Bacteria; p__Planctomycetes; c__Planctomycetacia; o__unidentified_Planctomycetacia; f__Gemmataceae; g__; s__
OTU_894	k__Bacteria; p__Armatimonadetes; c__; o__; f__; g__; s__																																						OTU_12737	k__Bacteria; p__Latescibacteria; c__; o__; f__; g__; s__
OTU_895	k__Bacteria; p__Actinobacteria; c__Thermoleophilia; o__Solirubrobacterales; f__Solirubrobacteraceae																																						OTU_12740	k__Bacteria; p__Firmicutes; c__Clostridia; o__Clostridiales; f__Lachnospiraceae
OTU_896	k__Bacteria; p__Firmicutes; c__Bacilli; o__Bacillales; f__Paenibacillaceae; g__Ammoniphilus; s__																																						OTU_12741	k__Bacteria; p__Firmicutes; c__Erysipelotrichia; o__Erysipelotrichales; f__Erysipelotrichaceae; g__Faecalitalea; s__
OTU_897	k__Bacteria; p__Latescibacteria; c__; o__; f__; g__; s__																																						OTU_12743	k__Bacteria; p__Verrucomicrobia; c__Verrucomicrobiae; o__Opitutales; f__Puniceicoccaceae; g__Cerasicoccus; s__
OTU_898	k__Bacteria; p__Firmicutes; c__Clostridia; o__Clostridiales; f__unidentified_Clostridiales; g__unidentified_Clostridiales; s__Clostridium_beijerinckii																																						OTU_12760	k__Bacteria; p__Firmicutes; c__Clostridia; o__Clostridiales; f__Lachnospiraceae; g__Roseburia; s__
OTU_899	k__Bacteria; p__Proteobacteria; c__Alphaproteobacteria; o__Rhizobiales																																						OTU_12763	k__Bacteria; p__Proteobacteria; c__Deltaproteobacteria
OTU_902	k__Bacteria; p__Gemmatimonadetes; c__unidentified_Gemmatimonadetes; o__Gemmatimonadales; f__Gemmatimonadaceae; g__Gemmatimonas; s__																																						OTU_12767	k__Bacteria; p__Proteobacteria; c__Gammaproteobacteria
OTU_904	k__Bacteria; p__Chloroflexi; c__unidentified_Chloroflexi; o__unidentified_Chloroflexi; f__unidentified_Chloroflexi; g__unidentified_Chloroflexi																																						OTU_12788	k__Bacteria; p__Proteobacteria; c__Alphaproteobacteria; o__Rickettsiales
OTU_905	k__Bacteria; p__Actinobacteria; c__Acidimicrobiia; o__; f__; g__; s__																																						OTU_12790	k__Bacteria; p__Proteobacteria; c__Alphaproteobacteria; o__unidentified_Alphaproteobacteria; f__Geminicoccaceae; g__Candidatus_Alysiosphaera; s__
OTU_908	k__Bacteria; p__Gemmatimonadetes; c__unidentified_Gemmatimonadetes; o__Gemmatimonadales; f__Gemmatimonadaceae; g__Gemmatimonas																																						OTU_12836	k__Bacteria; p__Firmicutes; c__Clostridia; o__Clostridiales; f__Lachnospiraceae
OTU_909	k__Bacteria; p__Actinobacteria; c__unidentified_Actinobacteria																																						OTU_12843	k__Bacteria
OTU_910	k__Bacteria; p__Proteobacteria																																						OTU_12850	k__Bacteria
OTU_914	k__Bacteria; p__Proteobacteria; c__Alphaproteobacteria; o__unidentified_Alphaproteobacteria																																						OTU_12858	k__Bacteria; p__Proteobacteria; c__Gammaproteobacteria; o__Xanthomonadales; f__Rhodanobacteraceae; g__; s__
OTU_916	k__Bacteria; p__Chloroflexi; c__unidentified_Chloroflexi; o__unidentified_Chloroflexi; f__unidentified_Chloroflexi; g__unidentified_Chloroflexi; s__bacterium_Ellin6543																																						OTU_12862	k__Bacteria; p__Verrucomicrobia; c__Verrucomicrobiae; o__; f__; g__; s__
OTU_917	k__Bacteria; p__Proteobacteria; c__Deltaproteobacteria; o__Myxococcales; f__Sandaracinaceae; g__; s__																																						OTU_12864	k__Bacteria; p__Firmicutes; c__Clostridia; o__Clostridiales; f__unidentified_Clostridiales; g__Acidaminobacter; s__
OTU_919	k__Bacteria; p__Chloroflexi; c__; o__; f__; g__; s__																																						OTU_12872	k__Bacteria; p__Proteobacteria; c__Gammaproteobacteria
OTU_920	k__Bacteria																																						OTU_12873	k__Bacteria
OTU_922	k__Bacteria																																						OTU_12878	k__Bacteria
OTU_923	k__Bacteria; p__Proteobacteria; c__Deltaproteobacteria; o__Myxococcales; f__Haliangiaceae; g__Haliangium; s__																																						OTU_12885	k__Bacteria; p__unidentified_Bacteria; c__unidentified_Bacteria; o__unidentified_Bacteria; f__unidentified_Bacteria; g__Candidatus_Omnitrophus; s__
OTU_924	k__Bacteria; p__Actinobacteria; c__Thermoleophilia; o__; f__; g__; s__																																						OTU_12894	k__Bacteria; p__Candidatus_Woesebacteria
OTU_927	k__Bacteria; p__Proteobacteria; c__Deltaproteobacteria; o__Myxococcales; f__Polyangiaceae; g__; s__																																						OTU_12895	k__Bacteria; p__Proteobacteria; c__Deltaproteobacteria
OTU_929	k__Bacteria; p__Acidobacteria																																						OTU_12898	k__Bacteria; p__Cyanobacteria; c__unidentified_Cyanobacteria; o__unidentified_Cyanobacteria; f__unidentified_Cyanobacteria; g__unidentified_Cyanobacteria
OTU_931	k__Bacteria; p__Chloroflexi; c__Anaerolineae; o__; f__; g__; s__																																						OTU_12904	k__Bacteria; p__Bacteroidetes; c__Bacteroidia; o__Bacteroidales; f__; g__; s__
OTU_932	k__Bacteria; p__Planctomycetes; c__Phycisphaerae; o__Tepidisphaerales; f__; g__; s__																																						OTU_12907	k__Archaea; p__unidentified_Archaea; c__unidentified_Archaea; o__unidentified_Archaea; f__unidentified_Archaea; g__unidentified_Archaea
OTU_933	k__Bacteria; p__Planctomycetes; c__; o__; f__; g__; s__																																						OTU_12913	k__Bacteria
OTU_934	k__Bacteria; p__Actinobacteria; c__Thermoleophilia; o__Gaiellales; f__; g__; s__																																						OTU_12914	k__Bacteria; p__Chloroflexi; c__Anaerolineae; o__; f__; g__; s__
OTU_936	k__Bacteria; p__Proteobacteria; c__Alphaproteobacteria; o__Rhizobiales																																						OTU_12922	k__Bacteria; p__Planctomycetes; c__Phycisphaerae; o__Phycisphaerales; f__Phycisphaeraceae; g__; s__
OTU_937	k__Bacteria																																						OTU_12924	k__Bacteria
OTU_938	k__Bacteria; p__Actinobacteria; c__; o__; f__; g__; s__																																						OTU_12926	k__Bacteria
OTU_939	k__Bacteria																																						OTU_12928	k__Archaea; p__unidentified_Archaea; c__unidentified_Archaea; o__unidentified_Archaea; f__unidentified_Archaea; g__unidentified_Archaea
OTU_941	k__Bacteria; p__Proteobacteria; c__Alphaproteobacteria; o__Caulobacterales; f__Hyphomonadaceae; g__Hirschia; s__																																						OTU_12929	k__Bacteria
OTU_942	k__Bacteria; p__Proteobacteria; c__Alphaproteobacteria; o__unidentified_Alphaproteobacteria; f__Acetobacteraceae; g__Roseomonas																																						OTU_12930	k__Bacteria; p__Spirochaetes; c__Spirochaetia; o__Spirochaetales; f__Spirochaetaceae
OTU_943	k__Bacteria																																						OTU_12931	k__Bacteria
OTU_944	k__Bacteria; p__Proteobacteria; c__Alphaproteobacteria; o__Rhodospirillales; f__unidentified_Rhodospirillales; g__Defluviicoccus; s__																																						OTU_12962	k__Bacteria; p__Verrucomicrobia; c__Verrucomicrobiae; o__; f__; g__; s__
OTU_945	k__Bacteria																																						OTU_12967	k__Bacteria; p__Proteobacteria; c__Alphaproteobacteria; o__unidentified_Alphaproteobacteria; f__unidentified_Alphaproteobacteria
OTU_947	k__Bacteria; p__Actinobacteria; c__Thermoleophilia; o__Gaiellales; f__Gaiellaceae; g__Gaiella; s__																																						OTU_12975	k__Bacteria; p__Firmicutes; c__Clostridia; o__Clostridiales; f__unidentified_Clostridiales
OTU_949	k__Bacteria; p__Gemmatimonadetes; c__unidentified_Gemmatimonadetes; o__Gemmatimonadales; f__Gemmatimonadaceae																																						OTU_12976	k__Bacteria; p__Actinobacteria; c__Acidimicrobiia; o__Actinomarinales; f__; g__; s__
OTU_950	k__Bacteria; p__Bacteroidetes; c__Bacteroidia; o__Chitinophagales; f__Chitinophagaceae; g__Lacibacter																																						OTU_12978	k__Bacteria; p__Spirochaetes; c__Spirochaetia; o__Spirochaetales; f__Spirochaetaceae; g__unidentified_Spirochaetaceae; s__Treponema_sp_Ru2
OTU_953	k__Bacteria; p__Firmicutes; c__Bacilli; o__Bacillales																																						OTU_12979	k__Bacteria; p__Proteobacteria; c__Deltaproteobacteria
OTU_955	k__Bacteria																																						OTU_12981	k__Bacteria; p__Chloroflexi; c__Anaerolineae; o__Caldilineales; f__Caldilineaceae
OTU_958	k__Bacteria; p__Armatimonadetes; c__Fimbriimonadia; o__Fimbriimonadales; f__Fimbriimonadaceae; g__; s__																																						OTU_13001	k__Bacteria; p__Planctomycetes; c__Phycisphaerae; o__; f__; g__; s__
OTU_961	k__Bacteria; p__Gemmatimonadetes; c__unidentified_Gemmatimonadetes; o__Gemmatimonadales; f__Gemmatimonadaceae; g__; s__																																						OTU_13005	k__Bacteria; p__Proteobacteria
OTU_963	k__Bacteria; p__Firmicutes; c__Clostridia; o__Clostridiales; f__Lachnospiraceae; g__Fusicatenibacter; s__																																						OTU_13016	k__Bacteria
OTU_964	k__Bacteria; p__Chloroflexi																																						OTU_13018	k__Bacteria; p__Planctomycetes; c__Phycisphaerae; o__; f__; g__; s__
OTU_965	k__Bacteria; p__Bacteroidetes; c__Bacteroidia; o__Cytophagales; f__Microscillaceae; g__Ohtaekwangia; s__																																						OTU_13020	k__Bacteria; p__Hydrogenedentes; c__; o__; f__; g__; s__
OTU_967	k__Bacteria; p__Chloroflexi; c__; o__; f__; g__; s__																																						OTU_13021	k__Bacteria; p__Acidobacteria; c__Holophagae; o__Holophagales; f__Holophagaceae
OTU_969	k__Bacteria; p__Proteobacteria; c__Alphaproteobacteria; o__Rhizobiales; f__unidentified_Rhizobiales; g__Bauldia; s__																																						OTU_13026	k__Bacteria; p__Bacteroidetes; c__Bacteroidia; o__Bacteroidales; f__Prolixibacteraceae; g__Draconibacterium; s__
OTU_970	k__Bacteria; p__Proteobacteria; c__Deltaproteobacteria; o__; f__; g__; s__																																						OTU_13027	k__Bacteria; p__Lentisphaerae; c__Oligosphaeria; o__Oligosphaerales; f__; g__; s__
OTU_971	k__Bacteria; p__Bacteroidetes; c__Ignavibacteria; o__; f__; g__; s__																																						OTU_13037	k__Bacteria; p__Acidobacteria; c__Acidobacteriia; o__Acidobacteriales
OTU_972	k__Bacteria; p__Acidobacteria; c__unidentified_Acidobacteria; o__unidentified_Acidobacteria; f__unidentified_Acidobacteria; g__unidentified_Acidobacteria; s__uncultivated_soil_bacterium_clone_S111																																						OTU_13038	k__Bacteria; p__Proteobacteria; c__Deltaproteobacteria; o__Desulfarculales; f__Desulfarculaceae; g__Desulfatiglans; s__
OTU_974	k__Bacteria; p__Proteobacteria; c__Deltaproteobacteria																																						OTU_13045	k__Bacteria; p__Tenericutes; c__Mollicutes; o__; f__; g__; s__
OTU_976	k__Bacteria; p__Chloroflexi																																						OTU_13048	k__Bacteria; p__Proteobacteria; c__Gammaproteobacteria; o__Oceanospirillales; f__Saccharospirillaceae; g__Oleispira; s__
OTU_978	k__Bacteria; p__Planctomycetes; c__Phycisphaerae; o__Tepidisphaerales; f__; g__; s__																																						OTU_13062	k__Bacteria; p__Firmicutes; c__Clostridia; o__Clostridiales
OTU_979	k__Bacteria; p__Proteobacteria; c__Alphaproteobacteria; o__Rhizobiales; f__Hyphomicrobiaceae; g__Pedomicrobium; s__																																						OTU_13063	k__Bacteria; p__Planctomycetes; c__Phycisphaerae; o__Tepidisphaerales; f__; g__; s__
OTU_980	k__Bacteria; p__Acidobacteria																																						OTU_13066	k__Bacteria; p__Acidobacteria; c__Acidobacteriia; o__Solibacterales
OTU_984	k__Bacteria; p__Actinobacteria; c__Acidimicrobiia; o__unidentified_Acidimicrobiia; f__unidentified_Acidimicrobiia; g__unidentified_Acidimicrobiia; s__Hevea_brasiliensis_phytoplasma																																						OTU_13068	k__Bacteria; p__Tenericutes; c__Mollicutes; o__; f__; g__; s__
OTU_986	k__Bacteria; p__Proteobacteria; c__Deltaproteobacteria; o__Myxococcales; f__Haliangiaceae; g__Haliangium; s__																																						OTU_13071	k__Bacteria; p__Proteobacteria; c__Deltaproteobacteria
OTU_987	k__Bacteria; p__Acidobacteria; c__unidentified_Acidobacteria; o__unidentified_Acidobacteria; f__unidentified_Acidobacteria; g__Stenotrophobacter; s__																																						OTU_13108	k__Bacteria; p__Proteobacteria; c__Gammaproteobacteria; o__Acidiferrobacterales; f__Acidiferrobacteraceae; g__Sulfurifustis; s__
OTU_988	k__Bacteria; p__Acidobacteria; c__Acidobacteriia; o__; f__; g__; s__																																						OTU_13129	k__Bacteria; p__Bacteroidetes; c__Bacteroidia; o__Flavobacteriales; f__Flavobacteriaceae; g__Polaribacter
OTU_991	k__Bacteria; p__Proteobacteria; c__Alphaproteobacteria; o__Sphingomonadales; f__Sphingomonadaceae; g__Novosphingobium; s__																																						OTU_13130	k__Bacteria; p__Proteobacteria; c__Deltaproteobacteria; o__Myxococcales; f__Haliangiaceae; g__Haliangium; s__
OTU_992	k__Bacteria; p__Proteobacteria; c__Gammaproteobacteria; o__Xanthomonadales; f__Rhodanobacteraceae																																						OTU_13132	k__Bacteria; p__Proteobacteria; c__Gammaproteobacteria; o__unidentified_Gammaproteobacteria; f__Nitrosomonadaceae; g__; s__
OTU_993	k__Bacteria; p__Actinobacteria; c__; o__; f__; g__; s__																																						OTU_13133	k__Bacteria; p__Planctomycetes; c__; o__; f__; g__; s__
OTU_995	k__Bacteria; p__Chloroflexi; c__Chloroflexia; o__Chloroflexales; f__Roseiflexaceae; g__; s__																																						OTU_13135	k__Bacteria; p__unidentified_Bacteria; c__unidentified_Bacteria; o__unidentified_Bacteria; f__unidentified_Bacteria; g__unidentified_Bacteria
OTU_996	k__Bacteria; p__Bacteroidetes; c__Bacteroidia; o__Chitinophagales; f__Chitinophagaceae																																						OTU_13136	k__Bacteria; p__Acidobacteria; c__Acidobacteriia; o__Solibacterales; f__unidentified_Solibacterales
OTU_999	k__Bacteria; p__Acidobacteria; c__unidentified_Acidobacteria; o__unidentified_Acidobacteria; f__Pyrinomonadaceae; g__; s__																																						OTU_13147	k__Bacteria; p__Planctomycetes; c__Phycisphaerae; o__; f__; g__; s__
OTU_1002	k__Bacteria; p__Actinobacteria; c__Acidimicrobiia; o__; f__; g__; s__																																						OTU_13153	k__Bacteria; p__Hydrogenedentes; c__; o__; f__; g__; s__
OTU_1005	k__Bacteria; p__Acidobacteria; c__Acidobacteriia; o__Acidobacteriales; f__unidentified_Acidobacteriales; g__Candidatus_Koribacter; s__																																						OTU_13183	k__Archaea; p__; c__; o__; f__; g__; s__
OTU_1006	k__Bacteria; p__Proteobacteria; c__Alphaproteobacteria; o__Rhizobiales																																						OTU_13190	k__Bacteria; p__Chlamydiae; c__unidentified_Chlamydiae; o__Chlamydiales
OTU_1007	k__Bacteria; p__Acidobacteria; c__Acidobacteriia; o__Acidobacteriales																																						OTU_13195	k__Bacteria; p__Bacteroidetes; c__Bacteroidia; o__Bacteroidales; f__; g__; s__
OTU_1012	k__Bacteria; p__Armatimonadetes; c__Fimbriimonadia; o__Fimbriimonadales; f__Fimbriimonadaceae; g__; s__																																						OTU_13207	k__Bacteria; p__Firmicutes; c__Clostridia; o__Clostridiales; f__Ruminococcaceae; g__Ercella; s__
OTU_1013	k__Bacteria; p__Chloroflexi; c__Anaerolineae; o__; f__; g__; s__																																						OTU_13220	k__Bacteria; p__Proteobacteria; c__Alphaproteobacteria
OTU_1015	k__Bacteria; p__Proteobacteria; c__Alphaproteobacteria																																						OTU_13221	k__Bacteria
OTU_1016	k__Bacteria; p__Chloroflexi; c__Anaerolineae; o__; f__; g__; s__																																						OTU_13223	k__Bacteria
OTU_1020	k__Bacteria; p__Chloroflexi; c__Anaerolineae; o__; f__; g__; s__																																						OTU_13243	k__Bacteria; p__Proteobacteria; c__Deltaproteobacteria; o__; f__; g__; s__
OTU_1023	k__Bacteria; p__Actinobacteria; c__; o__; f__; g__; s__																																						OTU_13249	k__Bacteria
OTU_1024	k__Bacteria																																						OTU_13251	k__Bacteria; p__Planctomycetes; c__Phycisphaerae; o__Phycisphaerales; f__Phycisphaeraceae
OTU_1025	k__Bacteria; p__Armatimonadetes; c__; o__; f__; g__; s__																																						OTU_13257	k__Bacteria; p__Actinobacteria; c__unidentified_Actinobacteria
OTU_1026	k__Bacteria; p__Proteobacteria; c__Deltaproteobacteria; o__Myxococcales																																						OTU_13262	k__Bacteria; p__Chloroflexi; c__Anaerolineae
OTU_1027	k__Bacteria; p__Planctomycetes; c__Planctomycetacia; o__unidentified_Planctomycetacia; f__unidentified_Planctomycetacia; g__Pirellula; s__																																						OTU_13264	k__Bacteria; p__Planctomycetes; c__Phycisphaerae; o__; f__; g__; s__
OTU_1029	k__Bacteria; p__Bacteroidetes; c__Bacteroidia; o__Bacteroidales; f__Bacteroidaceae; g__Bacteroides; s__Bacteroides_uniformis																																						OTU_13270	k__Bacteria; p__Parcubacteria
OTU_1030	k__Bacteria; p__Proteobacteria; c__Gammaproteobacteria; o__unidentified_Gammaproteobacteria																																						OTU_13294	k__Bacteria; p__Chloroflexi; c__unidentified_Chloroflexi; o__unidentified_Chloroflexi; f__unidentified_Chloroflexi; g__unidentified_Chloroflexi
OTU_1031	k__Bacteria																																						OTU_13297	k__Bacteria; p__Spirochaetes; c__Spirochaetia; o__Spirochaetales; f__Spirochaetaceae
OTU_1032	k__Bacteria; p__Actinobacteria; c__Thermoleophilia; o__Gaiellales; f__; g__; s__																																						OTU_13301	k__Bacteria; p__Zixibacteria; c__; o__; f__; g__; s__
OTU_1033	k__Bacteria; p__Verrucomicrobia; c__Verrucomicrobiae; o__Chthoniobacterales; f__Chthoniobacteraceae; g__Candidatus_Udaeobacter; s__																																						OTU_13303	k__Bacteria; p__Chloroflexi; c__Anaerolineae
OTU_1034	k__Bacteria; p__Chloroflexi; c__Anaerolineae; o__; f__; g__; s__																																						OTU_13305	k__Bacteria; p__unidentified_Bacteria; c__unidentified_Bacteria; o__unidentified_Bacteria; f__unidentified_Bacteria; g__Candidatus_Entotheonella
OTU_1035	k__Bacteria; p__Chloroflexi; c__Chloroflexia; o__Chloroflexales; f__Roseiflexaceae																																						OTU_13307	k__Bacteria; p__Proteobacteria; c__Deltaproteobacteria
OTU_1036	k__Archaea; p__Thaumarchaeota; c__Nitrososphaeria; o__Nitrososphaerales; f__Nitrososphaeraceae; g__; s__																																						OTU_13308	k__Bacteria; p__Proteobacteria; c__Deltaproteobacteria
OTU_1038	k__Bacteria																																						OTU_13311	k__Bacteria
OTU_1041	k__Bacteria; p__Planctomycetes; c__Phycisphaerae; o__Tepidisphaerales; f__; g__; s__																																						OTU_13315	k__Bacteria
OTU_1044	k__Bacteria; p__Acidobacteria; c__Acidobacteriia; o__Solibacterales																																						OTU_13321	k__Bacteria; p__Chlamydiae; c__unidentified_Chlamydiae; o__Chlamydiales; f__Simkaniaceae; g__; s__
OTU_1045	k__Bacteria; p__Proteobacteria; c__Deltaproteobacteria; o__Myxococcales																																						OTU_13357	k__Bacteria
OTU_1046	k__Bacteria; p__Proteobacteria; c__Alphaproteobacteria; o__Rhizobiales; f__Xanthobacteraceae; g__Rhodoplanes; s__																																						OTU_13374	k__Archaea; p__unidentified_Archaea; c__unidentified_Archaea; o__unidentified_Archaea; f__unidentified_Archaea; g__unidentified_Archaea
OTU_1048	k__Bacteria; p__Planctomycetes; c__Planctomycetacia; o__unidentified_Planctomycetacia; f__unidentified_Planctomycetacia; g__Pirellula; s__Pasteuria_sp_LX5																																						OTU_13391	k__Bacteria
OTU_1050	k__Bacteria; p__Gemmatimonadetes; c__unidentified_Gemmatimonadetes; o__Gemmatimonadales; f__Gemmatimonadaceae																																						OTU_13402	k__Bacteria
OTU_1052	k__Bacteria; p__Planctomycetes; c__; o__; f__; g__; s__																																						OTU_13404	k__Bacteria
OTU_1053	k__Bacteria; p__Acidobacteria; c__unidentified_Acidobacteria; o__unidentified_Acidobacteria; f__unidentified_Acidobacteria; g__unidentified_Acidobacteria; s__Acidobacteria_bacterium_SCN_69-37																																						OTU_13417	k__Bacteria
OTU_1054	k__Bacteria; p__Chloroflexi; c__Ktedonobacteria; o__; f__; g__; s__																																						OTU_13420	k__Bacteria; p__Proteobacteria; c__Deltaproteobacteria
OTU_1057	k__Bacteria; p__Planctomycetes; c__Phycisphaerae; o__Tepidisphaerales; f__; g__; s__																																						OTU_13421	k__Bacteria
OTU_1058	k__Bacteria; p__Acidobacteria; c__unidentified_Acidobacteria; o__unidentified_Acidobacteria; f__unidentified_Acidobacteria																																						OTU_13435	k__Bacteria; p__Acidobacteria; c__Acidobacteriia; o__; f__; g__; s__
OTU_1060	k__Bacteria; p__Planctomycetes; c__Planctomycetacia; o__unidentified_Planctomycetacia; f__unidentified_Planctomycetacia; g__Pirellula; s__																																						OTU_13440	k__Bacteria; p__Bacteroidetes; c__Bacteroidia; o__Bacteroidales
OTU_1062	k__Bacteria; p__Chloroflexi; c__Chloroflexia; o__Chloroflexales; f__Roseiflexaceae; g__; s__																																						OTU_13445	k__Archaea; p__; c__; o__; f__; g__; s__
OTU_1065	k__Bacteria; p__Proteobacteria; c__Gammaproteobacteria																																						OTU_13446	k__Bacteria; p__Tenericutes; c__Mollicutes; o__; f__; g__; s__
OTU_1066	k__Bacteria; p__Firmicutes; c__Bacilli; o__Bacillales; f__Thermoactinomycetaceae; g__Shimazuella; s__																																						OTU_13447	k__Bacteria; p__Kiritimatiellaeota; c__Kiritimatiellae; o__; f__; g__; s__
OTU_1068	k__Bacteria; p__Proteobacteria; c__Gammaproteobacteria; o__unidentified_Gammaproteobacteria; f__Nitrosomonadaceae; g__; s__																																						OTU_13448	k__Bacteria; p__Planctomycetes; c__Planctomycetacia; o__; f__; g__; s__
OTU_1069	k__Bacteria; p__Acidobacteria																																						OTU_13483	k__Bacteria
OTU_1070	k__Bacteria; p__Bacteroidetes; c__Bacteroidia																																						OTU_13490	k__Bacteria
OTU_1071	k__Bacteria; p__Proteobacteria; c__Gammaproteobacteria; o__unidentified_Gammaproteobacteria; f__unidentified_Gammaproteobacteria; g__unidentified_Gammaproteobacteria																																						OTU_13493	k__Bacteria; p__Proteobacteria
OTU_1072	k__Bacteria; p__Verrucomicrobia; c__Verrucomicrobiae; o__Verrucomicrobiales; f__Rubritaleaceae; g__Luteolibacter																																						OTU_13495	k__Bacteria; p__Candidatus_Yanofskybacteria; c__unidentified_Candidatus_Yanofskybacteria; o__unidentified_Candidatus_Yanofskybacteria; f__unidentified_Candidatus_Yanofskybacteria; g__unidentified_Candidatus_Yanofskybacteria
OTU_1074	k__Bacteria; p__Proteobacteria; c__Alphaproteobacteria																																						OTU_13500	k__Bacteria; p__Planctomycetes; c__Phycisphaerae; o__; f__; g__; s__
OTU_1077	k__Bacteria; p__Acidobacteria; c__unidentified_Acidobacteria; o__unidentified_Acidobacteria; f__unidentified_Acidobacteria; g__unidentified_Acidobacteria; s__Acidobacteria_bacterium_SCN_69-37																																						OTU_13504	k__Bacteria; p__Proteobacteria; c__Gammaproteobacteria; o__Cellvibrionales; f__Halieaceae
OTU_1083	k__Bacteria; p__Planctomycetes; c__; o__; f__; g__; s__																																						OTU_13516	k__Bacteria; p__Bacteroidetes; c__Bacteroidia; o__Flavobacteriales; f__Cryomorphaceae; g__; s__
OTU_1084	k__Bacteria; p__Armatimonadetes; c__; o__; f__; g__; s__																																						OTU_13521	k__Bacteria; p__Deinococcus-Thermus; c__Deinococci; o__Deinococcales; f__Trueperaceae; g__Truepera; s__
OTU_1085	k__Bacteria; p__Proteobacteria; c__Alphaproteobacteria; o__Rhizobiales; f__Rhizobiaceae; g__Neorhizobium; s__Neorhizobium_galegae																																						OTU_13527	k__Bacteria
OTU_1089	k__Bacteria; p__Chloroflexi																																						OTU_13531	k__Bacteria; p__Bacteroidetes; c__Bacteroidia; o__Bacteroidales; f__Muribaculaceae; g__; s__
OTU_1090	k__Bacteria; p__Bacteroidetes; c__Bacteroidia; o__Flavobacteriales; f__Crocinitomicaceae; g__Fluviicola; s__																																						OTU_13545	k__Bacteria; p__Gemmatimonadetes; c__unidentified_Gemmatimonadetes; o__Gemmatimonadales; f__Gemmatimonadaceae
OTU_1092	k__Bacteria; p__Gemmatimonadetes; c__Longimicrobia; o__Longimicrobiales; f__Longimicrobiaceae; g__; s__																																						OTU_13550	k__Bacteria
OTU_1093	k__Bacteria; p__Chloroflexi; c__Anaerolineae																																						OTU_13557	k__Bacteria
OTU_1098	k__Bacteria; p__Chloroflexi																																						OTU_13564	k__Bacteria; p__Firmicutes; c__Clostridia; o__Clostridiales; f__unidentified_Clostridiales
OTU_1100	k__Bacteria; p__Bacteroidetes; c__Bacteroidia; o__Chitinophagales																																						OTU_13566	k__Bacteria
OTU_1103	k__Bacteria; p__Verrucomicrobia; c__Verrucomicrobiae; o__; f__; g__; s__																																						OTU_13567	k__Bacteria; p__Chloroflexi; c__Anaerolineae; o__Anaerolineales; f__Anaerolineaceae
OTU_1105	k__Bacteria; p__Proteobacteria; c__Deltaproteobacteria; o__Myxococcales; f__Myxococcaceae; g__Myxococcus; s__Myxococcus_fulvus																																						OTU_13575	k__Bacteria; p__Chloroflexi; c__Dehalococcoidia
OTU_1108	k__Bacteria; p__Actinobacteria; c__unidentified_Actinobacteria																																						OTU_13598	k__Bacteria; p__Planctomycetes; c__Planctomycetacia; o__unidentified_Planctomycetacia; f__unidentified_Planctomycetacia
OTU_1110	k__Bacteria; p__Planctomycetes; c__Planctomycetacia; o__; f__; g__; s__																																						OTU_13605	k__Bacteria; p__Bacteroidetes; c__Bacteroidia; o__Bacteroidales; f__; g__; s__
OTU_1111	k__Bacteria; p__Acidobacteria; c__Acidobacteriia; o__Solibacterales; f__unidentified_Solibacterales; g__Bryobacter; s__																																						OTU_13608	k__Bacteria
OTU_1114	k__Bacteria; p__Verrucomicrobia; c__Verrucomicrobiae; o__; f__; g__; s__																																						OTU_13610	k__Bacteria; p__Nitrospirae; c__; o__; f__; g__; s__
OTU_1116	k__Bacteria; p__Proteobacteria; c__Deltaproteobacteria; o__Myxococcales; f__Archangiaceae; g__Anaeromyxobacter; s__																																						OTU_13615	k__Bacteria
OTU_1117	k__Bacteria; p__Bacteroidetes; c__Bacteroidia; o__Flavobacteriales; f__Flavobacteriaceae; g__Flavobacterium																																						OTU_13619	k__Bacteria; p__Bacteroidetes; c__Bacteroidia
OTU_1118	k__Bacteria; p__Proteobacteria; c__Gammaproteobacteria; o__unidentified_Gammaproteobacteria																																						OTU_13621	k__Bacteria; p__Acidobacteria; c__Acidobacteriia; o__; f__; g__; s__
OTU_1119	k__Bacteria; p__Proteobacteria; c__Gammaproteobacteria																																						OTU_13622	k__Bacteria; p__Chloroflexi; c__Anaerolineae; o__Ardenticatenales; f__; g__; s__
OTU_1120	k__Bacteria; p__Verrucomicrobia; c__Verrucomicrobiae																																						OTU_13637	k__Bacteria
OTU_1125	k__Bacteria																																						OTU_13638	k__Bacteria; p__Spirochaetes; c__; o__; f__; g__; s__
OTU_1126	k__Bacteria; p__Proteobacteria; c__Deltaproteobacteria; o__Myxococcales																																						OTU_13644	k__Bacteria; p__Proteobacteria; c__Deltaproteobacteria; o__Bdellovibrionales; f__Bacteriovoracaceae; g__Peredibacter; s__
OTU_1128	k__Bacteria; p__Chloroflexi; c__Anaerolineae																																						OTU_13650	k__Bacteria; p__Chlamydiae; c__unidentified_Chlamydiae; o__Chlamydiales
OTU_1130	k__Bacteria; p__Proteobacteria; c__Deltaproteobacteria; o__Myxococcales; f__Sandaracinaceae; g__; s__																																						OTU_13651	k__Bacteria; p__Proteobacteria; c__Deltaproteobacteria; o__Myxococcales; f__unidentified_Myxococcales; g__unidentified_Myxococcales; s__Deltaproteobacteria_bacterium_RIFCSPLOWO2_02_56_12
OTU_1131	k__Bacteria; p__Proteobacteria; c__Deltaproteobacteria; o__Myxococcales; f__Sandaracinaceae; g__; s__																																						OTU_13655	k__Bacteria; p__Firmicutes; c__Clostridia; o__Clostridiales; f__Peptococcaceae; g__Peptococcus; s__
OTU_1133	k__Bacteria																																						OTU_13662	k__Bacteria; p__Chloroflexi
OTU_1135	k__Bacteria; p__Gemmatimonadetes; c__; o__; f__; g__; s__																																						OTU_13664	k__Bacteria; p__Actinobacteria; c__; o__; f__; g__; s__
OTU_1137	k__Bacteria; p__Latescibacteria; c__; o__; f__; g__; s__																																						OTU_13666	k__Bacteria; p__Proteobacteria; c__Alphaproteobacteria; o__Rhodobacterales; f__Rhodobacteraceae
OTU_1139	k__Bacteria; p__Proteobacteria; c__Deltaproteobacteria; o__Myxococcales; f__Polyangiaceae; g__Pajaroellobacter; s__																																						OTU_13684	k__Bacteria
OTU_1140	k__Bacteria; p__Gemmatimonadetes; c__unidentified_Gemmatimonadetes; o__Gemmatimonadales; f__Gemmatimonadaceae; g__; s__																																						OTU_13715	k__Bacteria; p__Chloroflexi; c__Anaerolineae; o__Anaerolineales; f__Anaerolineaceae
OTU_1141	k__Bacteria; p__Acidobacteria																																						OTU_13723	k__Bacteria; p__Cyanobacteria; c__unidentified_Cyanobacteria; o__Nostocales; f__unidentified_Nostocales; g__unidentified_Nostocales; s__Bdelloura_candida
OTU_1143	k__Bacteria																																						OTU_13724	k__Bacteria; p__Proteobacteria; c__Deltaproteobacteria; o__Bdellovibrionales; f__Bdellovibrionaceae; g__Bdellovibrio
OTU_1144	k__Bacteria; p__Proteobacteria; c__Deltaproteobacteria; o__Myxococcales																																						OTU_13745	k__Bacteria; p__Bacteroidetes; c__Bacteroidia; o__Sphingobacteriales; f__Sphingobacteriaceae; g__Sphingobacterium; s__Sphingobacterium_sp_Y3L14
OTU_1149	k__Bacteria; p__Planctomycetes																																						OTU_13750	k__Bacteria; p__Proteobacteria; c__Gammaproteobacteria; o__unidentified_Gammaproteobacteria; f__Nitrosomonadaceae; g__unidentified_Nitrosomonadaceae
OTU_1150	k__Bacteria; p__Chloroflexi; c__Chloroflexia; o__Chloroflexales; f__Roseiflexaceae; g__; s__																																						OTU_13765	k__Bacteria
OTU_1151	k__Bacteria; p__Proteobacteria; c__Alphaproteobacteria; o__Rhizobiales; f__Xanthobacteraceae; g__Rhodoplanes; s__																																						OTU_13777	k__Bacteria; p__Bacteroidetes; c__Bacteroidia; o__Cytophagales; f__Spirosomaceae; g__Flectobacillus; s__
OTU_1152	k__Bacteria; p__Firmicutes; c__Clostridia; o__Clostridiales; f__unidentified_Clostridiales																																						OTU_13778	k__Bacteria
OTU_1153	k__Bacteria; p__Gemmatimonadetes; c__unidentified_Gemmatimonadetes; o__Gemmatimonadales; f__Gemmatimonadaceae; g__Gemmatimonas; s__																																						OTU_13784	k__Bacteria; p__Bacteroidetes; c__Rhodothermia; o__Rhodothermales; f__Rhodothermaceae
OTU_1154	k__Bacteria																																						OTU_13788	k__Bacteria; p__Chloroflexi; c__Anaerolineae; o__Anaerolineales; f__Anaerolineaceae
OTU_1155	k__Bacteria; p__Chloroflexi; c__Anaerolineae; o__Anaerolineales; f__Anaerolineaceae; g__; s__																																						OTU_13790	k__Bacteria; p__Cyanobacteria; c__unidentified_Cyanobacteria; o__unidentified_Cyanobacteria; f__unidentified_Cyanobacteria; g__unidentified_Cyanobacteria; s__Pseudochloris_wilhelmii
OTU_1158	k__Bacteria; p__Gemmatimonadetes; c__unidentified_Gemmatimonadetes; o__Gemmatimonadales; f__Gemmatimonadaceae; g__Gemmatirosa; s__																																						OTU_13794	k__Bacteria
OTU_1159	k__Bacteria; p__Actinobacteria; c__unidentified_Actinobacteria; o__Propionibacteriales; f__Nocardioidaceae; g__Aeromicrobium; s__																																						OTU_13797	k__Bacteria
OTU_1161	k__Bacteria; p__Chloroflexi; c__; o__; f__; g__; s__																																						OTU_13799	k__Bacteria; p__Gemmatimonadetes; c__unidentified_Gemmatimonadetes; o__Gemmatimonadales; f__Gemmatimonadaceae; g__Gemmatimonas; s__
OTU_1162	k__Bacteria; p__Firmicutes; c__Bacilli; o__Bacillales; f__Bacillaceae; g__Fictibacillus																																						OTU_13800	k__Bacteria
OTU_1163	k__Bacteria; p__Chloroflexi; c__Anaerolineae; o__Anaerolineales; f__Anaerolineaceae																																						OTU_13801	k__Bacteria; p__Proteobacteria; c__Alphaproteobacteria
OTU_1168	k__Bacteria; p__Bacteroidetes; c__Bacteroidia; o__Cytophagales; f__Microscillaceae; g__Ohtaekwangia; s__																																						OTU_13804	k__Bacteria; p__Bacteroidetes; c__Bacteroidia; o__Bacteroidales; f__; g__; s__
OTU_1172	k__Bacteria; p__Latescibacteria; c__; o__; f__; g__; s__																																						OTU_13827	k__Bacteria; p__Gemmatimonadetes; c__Longimicrobia; o__Longimicrobiales; f__Longimicrobiaceae; g__; s__
OTU_1173	k__Bacteria; p__Chloroflexi; c__Anaerolineae; o__; f__; g__; s__																																						OTU_13829	k__Bacteria; p__Bacteroidetes; c__Bacteroidia; o__Flavobacteriales; f__Flavobacteriaceae
OTU_1174	k__Bacteria; p__Proteobacteria; c__Gammaproteobacteria; o__unidentified_Gammaproteobacteria; f__Nitrosomonadaceae; g__unidentified_Nitrosomonadaceae; s__bacterium																																						OTU_13830	k__Bacteria; p__Bacteroidetes; c__Bacteroidia; o__Cytophagales; f__Cyclobacteriaceae
OTU_1175	k__Bacteria; p__Actinobacteria; c__unidentified_Actinobacteria; o__Streptosporangiales; f__Streptosporangiaceae; g__Sphaerisporangium																																						OTU_13837	k__Bacteria; p__Firmicutes
OTU_1178	k__Bacteria; p__Proteobacteria; c__Deltaproteobacteria; o__Myxococcales																																						OTU_13838	k__Bacteria; p__Gemmatimonadetes; c__; o__; f__; g__; s__
OTU_1180	k__Bacteria; p__Chloroflexi																																						OTU_13842	k__Bacteria; p__Proteobacteria; c__Deltaproteobacteria; o__Bdellovibrionales; f__Bacteriovoracaceae
OTU_1181	k__Bacteria; p__Planctomycetes; c__; o__; f__; g__; s__																																						OTU_13847	k__Bacteria; p__Proteobacteria; c__Alphaproteobacteria; o__unidentified_Alphaproteobacteria; f__unidentified_Alphaproteobacteria; g__Inquilinus; s__
OTU_1182	k__Bacteria; p__Proteobacteria; c__Gammaproteobacteria; o__unidentified_Gammaproteobacteria; f__Nitrosomonadaceae; g__unidentified_Nitrosomonadaceae; s__bacterium_Ellin6067																																						OTU_13852	k__Bacteria; p__Planctomycetes; c__; o__; f__; g__; s__
OTU_1186	k__Bacteria; p__Chloroflexi; c__Anaerolineae; o__Anaerolineales; f__Anaerolineaceae																																						OTU_13855	k__Bacteria; p__Proteobacteria; c__Gammaproteobacteria; o__Xanthomonadales; f__Rhodanobacteraceae; g__; s__
OTU_1188	k__Bacteria; p__unidentified_Bacteria; c__unidentified_Bacteria; o__unidentified_Bacteria; f__unidentified_Bacteria; g__Candidatus_Entotheonella																																						OTU_13857	k__Bacteria; p__Candidatus_Jorgensenbacteria; c__unidentified_Candidatus_Jorgensenbacteria; o__unidentified_Candidatus_Jorgensenbacteria; f__unidentified_Candidatus_Jorgensenbacteria; g__unidentified_Candidatus_Jorgensenbacteria; s__Candidatus_Adlerbacteria_bacterium_GW2011_GWC1_50_9
OTU_1189	k__Bacteria																																						OTU_13872	k__Bacteria; p__Spirochaetes; c__Spirochaetia; o__Spirochaetales; f__Spirochaetaceae; g__; s__
OTU_1191	k__Bacteria; p__Planctomycetes; c__Planctomycetacia; o__unidentified_Planctomycetacia; f__Gemmataceae; g__Gemmata; s__																																						OTU_13889	k__Bacteria
OTU_1194	k__Bacteria; p__Proteobacteria; c__Gammaproteobacteria; o__unidentified_Gammaproteobacteria; f__unidentified_Gammaproteobacteria; g__Acidibacter; s__																																						OTU_13893	k__Bacteria; p__Bacteroidetes; c__Rhodothermia; o__Rhodothermales; f__Rhodothermaceae; g__; s__
OTU_1195	k__Bacteria; p__Bacteroidetes; c__Bacteroidia; o__Chitinophagales; f__Chitinophagaceae																																						OTU_13894	k__Bacteria; p__Chloroflexi; c__Dehalococcoidia; o__; f__; g__; s__
OTU_1197	k__Bacteria; p__Actinobacteria; c__Thermoleophilia; o__Solirubrobacterales; f__; g__; s__																																						OTU_13896	k__Bacteria
OTU_1199	k__Bacteria; p__Proteobacteria; c__Gammaproteobacteria; o__unidentified_Gammaproteobacteria																																						OTU_13911	k__Bacteria
OTU_1200	k__Bacteria; p__Actinobacteria; c__Acidimicrobiia																																						OTU_13914	k__Bacteria; p__Chlamydiae; c__unidentified_Chlamydiae; o__Chlamydiales; f__Parachlamydiaceae
OTU_1204	k__Bacteria; p__Planctomycetes; c__Phycisphaerae; o__Tepidisphaerales; f__; g__; s__																																						OTU_13958	k__Bacteria; p__Planctomycetes; c__Planctomycetacia; o__unidentified_Planctomycetacia; f__Gemmataceae; g__; s__
OTU_1206	k__Bacteria; p__Proteobacteria; c__Deltaproteobacteria; o__Desulfuromonadales; f__Geobacteraceae; g__Geobacter; s__																																						OTU_13959	k__Bacteria; p__Melainabacteria; c__unidentified_Melainabacteria; o__Caenarcaniphilales; f__; g__; s__
OTU_1208	k__Bacteria; p__Actinobacteria; c__unidentified_Actinobacteria; o__Micrococcales; f__Microbacteriaceae; g__Agromyces; s__Agromyces_mediolanus																																						OTU_13961	k__Bacteria
OTU_1209	k__Bacteria; p__Actinobacteria; c__unidentified_Actinobacteria; o__Micrococcales; f__Microbacteriaceae																																						OTU_13985	k__Bacteria; p__Proteobacteria; c__Alphaproteobacteria; o__Sneathiellales; f__Sneathiellaceae; g__; s__
OTU_1211	k__Bacteria; p__Acidobacteria; c__Acidobacteriia; o__Solibacterales; f__unidentified_Solibacterales; g__Candidatus_Solibacter; s__																																						OTU_13993	k__Bacteria; p__Proteobacteria; c__Alphaproteobacteria; o__Rhizobiales; f__Rhizobiaceae; g__Bartonella
OTU_1213	k__Bacteria; p__Verrucomicrobia; c__Verrucomicrobiae; o__Chthoniobacterales; f__unidentified_Chthoniobacterales; g__Candidatus_Xiphinematobacter; s__																																						OTU_14006	k__Bacteria
OTU_1220	k__Bacteria																																						OTU_14012	k__Bacteria; p__Firmicutes; c__Clostridia; o__Clostridiales; f__Ruminococcaceae
OTU_1221	k__Bacteria																																						OTU_14014	k__Bacteria; p__Verrucomicrobia; c__Verrucomicrobiae; o__Verrucomicrobiales; f__Rubritaleaceae; g__Luteolibacter; s__
OTU_1222	k__Bacteria; p__Actinobacteria; c__Acidimicrobiia; o__; f__; g__; s__																																						OTU_14064	k__Bacteria; p__Armatimonadetes; c__Chthonomonadetes; o__Chthonomonadales; f__; g__; s__
OTU_1226	k__Bacteria; p__Actinobacteria; c__Thermoleophilia; o__Solirubrobacterales; f__Solirubrobacteraceae; g__Solirubrobacter; s__																																						OTU_14088	k__Bacteria
OTU_1227	k__Bacteria; p__Planctomycetes; c__; o__; f__; g__; s__																																						OTU_14096	k__Bacteria; p__Bacteroidetes; c__Bacteroidia; o__Cytophagales; f__Cyclobacteriaceae; g__Algoriphagus; s__Algoriphagus_marincola
OTU_1230	k__Bacteria; p__Gemmatimonadetes; c__unidentified_Gemmatimonadetes; o__Gemmatimonadales; f__Gemmatimonadaceae; g__; s__																																						OTU_14097	k__Bacteria; p__Proteobacteria; c__Gammaproteobacteria; o__Thiotrichales; f__Thiotrichaceae; g__; s__
OTU_1232	k__Bacteria; p__Firmicutes; c__Bacilli; o__Bacillales; f__Alicyclobacillaceae; g__Tumebacillus; s__																																						OTU_14098	k__Bacteria
OTU_1234	k__Bacteria; p__Verrucomicrobia; c__Verrucomicrobiae; o__Opitutales; f__Opitutaceae; g__Opitutus; s__																																						OTU_14105	k__Bacteria; p__Bacteroidetes; c__Bacteroidia; o__Bacteroidales
OTU_1236	k__Bacteria; p__Proteobacteria; c__Deltaproteobacteria																																						OTU_14116	k__Bacteria; p__Bacteroidetes
OTU_1237	k__Bacteria; p__Actinobacteria; c__unidentified_Actinobacteria; o__Micromonosporales; f__Micromonosporaceae; g__Rhizocola; s__																																						OTU_14118	k__Bacteria; p__Planctomycetes; c__; o__; f__; g__; s__
OTU_1238	k__Bacteria																																						OTU_14120	k__Bacteria; p__Planctomycetes; c__Phycisphaerae; o__; f__; g__; s__
OTU_1241	k__Bacteria; p__Gemmatimonadetes; c__unidentified_Gemmatimonadetes; o__Gemmatimonadales; f__Gemmatimonadaceae; g__; s__																																						OTU_14147	k__Bacteria; p__Bacteroidetes; c__Bacteroidia; o__Chitinophagales; f__Chitinophagaceae; g__Taibaiella; s__
OTU_1244	k__Bacteria; p__Armatimonadetes; c__; o__; f__; g__; s__																																						OTU_14151	k__Bacteria; p__Planctomycetes; c__Planctomycetacia; o__; f__; g__; s__
OTU_1247	k__Bacteria; p__Firmicutes; c__Clostridia; o__Clostridiales; f__Peptostreptococcaceae; g__Terrisporobacter; s__																																						OTU_14154	k__Bacteria; p__Chloroflexi
OTU_1248	k__Bacteria; p__Acidobacteria																																						OTU_14155	k__Bacteria
OTU_1250	k__Bacteria; p__Planctomycetes; c__Phycisphaerae; o__Tepidisphaerales; f__; g__; s__																																						OTU_14156	k__Bacteria; p__Gemmatimonadetes; c__unidentified_Gemmatimonadetes; o__Gemmatimonadales; f__Gemmatimonadaceae; g__; s__
OTU_1254	k__Bacteria; p__Chloroflexi; c__Anaerolineae; o__Ardenticatenales; f__; g__; s__																																						OTU_14158	k__Bacteria
OTU_1256	k__Bacteria; p__Proteobacteria; c__Alphaproteobacteria																																						OTU_14159	k__Bacteria
OTU_1257	k__Bacteria; p__Actinobacteria; c__Acidimicrobiia; o__unidentified_Acidimicrobiia; f__unidentified_Acidimicrobiia; g__Ilumatobacter; s__																																						OTU_14161	k__Bacteria; p__Firmicutes; c__Bacilli; o__Lactobacillales; f__Streptococcaceae; g__Streptococcus; s__Streptococcus_mutans
OTU_1259	k__Bacteria; p__Proteobacteria; c__Deltaproteobacteria; o__Desulfuromonadales; f__Geobacteraceae; g__Geobacter; s__																																						OTU_14168	k__Bacteria; p__Proteobacteria; c__Gammaproteobacteria; o__unidentified_Gammaproteobacteria; f__Nitrosomonadaceae; g__; s__
OTU_1261	k__Bacteria; p__Chloroflexi; c__; o__; f__; g__; s__																																						OTU_14169	k__Bacteria; p__Chloroflexi; c__Anaerolineae; o__Anaerolineales; f__Anaerolineaceae
OTU_1262	k__Bacteria; p__Planctomycetes; c__Planctomycetacia; o__unidentified_Planctomycetacia; f__Gemmataceae; g__; s__																																						OTU_14170	k__Bacteria; p__Bacteroidetes; c__Bacteroidia
OTU_1267	k__Bacteria; p__Bacteroidetes; c__Bacteroidia; o__Chitinophagales; f__Chitinophagaceae; g__Flavisolibacter																																						OTU_14175	k__Bacteria; p__Chloroflexi; c__Dehalococcoidia
OTU_1268	k__Bacteria; p__Actinobacteria; c__unidentified_Actinobacteria; o__Frankiales																																						OTU_14180	k__Bacteria
OTU_1269	k__Bacteria; p__Planctomycetes; c__Phycisphaerae; o__Tepidisphaerales; f__; g__; s__																																						OTU_14181	k__Bacteria; p__Bacteroidetes; c__Bacteroidia; o__Chitinophagales; f__Saprospiraceae
OTU_1272	k__Bacteria																																						OTU_14183	k__Bacteria
OTU_1275	k__Bacteria; p__unidentified_Bacteria; c__unidentified_Bacteria; o__unidentified_Bacteria; f__unidentified_Bacteria; g__unidentified_Bacteria																																						OTU_14186	k__Bacteria
OTU_1278	k__Archaea; p__Thaumarchaeota; c__Nitrososphaeria; o__Nitrososphaerales; f__Nitrososphaeraceae; g__Candidatus_Nitrososphaera; s__																																						OTU_14190	k__Bacteria; p__Planctomycetes
OTU_1279	k__Bacteria; p__Firmicutes; c__Clostridia; o__Clostridiales; f__unidentified_Clostridiales; g__unidentified_Clostridiales; s__Clostridium_magnum																																						OTU_14200	k__Bacteria
OTU_1281	k__Bacteria; p__Chloroflexi																																						OTU_14219	k__Bacteria
OTU_1282	k__Bacteria; p__Actinobacteria; c__; o__; f__; g__; s__																																						OTU_14228	k__Bacteria
OTU_1284	k__Bacteria; p__Actinobacteria; c__Acidimicrobiia; o__unidentified_Acidimicrobiia; f__Iamiaceae; g__Iamia; s__																																						OTU_14291	k__Bacteria; p__Chloroflexi; c__Chloroflexia; o__Chloroflexales; f__Roseiflexaceae; g__; s__
OTU_1286	k__Bacteria; p__Acidobacteria																																						OTU_14356	k__Bacteria; p__Proteobacteria; c__Deltaproteobacteria
OTU_1287	k__Bacteria; p__Planctomycetes; c__Phycisphaerae; o__Tepidisphaerales; f__; g__; s__																																						OTU_14379	k__Bacteria; p__Planctomycetes; c__Phycisphaerae; o__; f__; g__; s__
OTU_1289	k__Bacteria; p__Actinobacteria; c__Thermoleophilia; o__Solirubrobacterales; f__Solirubrobacteraceae; g__Parviterribacter; s__																																						OTU_14388	k__Bacteria; p__Bacteroidetes; c__Bacteroidia; o__Flavobacteriales; f__Flavobacteriaceae; g__Aequorivita; s__
OTU_1291	k__Bacteria; p__Planctomycetes; c__Planctomycetacia; o__unidentified_Planctomycetacia; f__Gemmataceae																																						OTU_14390	k__Bacteria
OTU_1293	k__Bacteria; p__Proteobacteria; c__Gammaproteobacteria; o__unidentified_Gammaproteobacteria; f__unidentified_Gammaproteobacteria; g__unidentified_Gammaproteobacteria																																						OTU_14392	k__Bacteria; p__Proteobacteria; c__Gammaproteobacteria; o__Enterobacteriales; f__Enterobacteriaceae
OTU_1294	k__Bacteria; p__Proteobacteria; c__Deltaproteobacteria; o__Myxococcales; f__Haliangiaceae; g__Haliangium; s__																																						OTU_14394	k__Bacteria; p__Acidobacteria; c__Acidobacteriia; o__Solibacterales; f__unidentified_Solibacterales; g__Bryobacter
OTU_1295	k__Bacteria; p__Planctomycetes; c__Phycisphaerae; o__Tepidisphaerales; f__; g__; s__																																						OTU_14395	k__Bacteria; p__Bacteroidetes; c__Bacteroidia; o__Sphingobacteriales; f__Sphingobacteriaceae; g__Pedobacter
OTU_1296	k__Bacteria; p__Acidobacteria; c__Acidobacteriia; o__Solibacterales; f__unidentified_Solibacterales; g__Bryobacter; s__																																						OTU_14396	k__Bacteria; p__Bacteroidetes; c__Bacteroidia; o__Bacteroidales
OTU_1297	k__Bacteria; p__Proteobacteria; c__Deltaproteobacteria; o__; f__; g__; s__																																						OTU_14397	k__Bacteria; p__Bacteroidetes; c__Bacteroidia; o__Flavobacteriales; f__Flavobacteriaceae; g__Salinimicrobium; s__
OTU_1299	k__Bacteria; p__Proteobacteria; c__Deltaproteobacteria; o__Myxococcales; f__Haliangiaceae; g__Haliangium; s__																																						OTU_14408	k__Bacteria; p__Planctomycetes; c__Phycisphaerae; o__; f__; g__; s__
OTU_1302	k__Bacteria																																						OTU_14416	k__Bacteria; p__Berkelbacteria; c__; o__; f__; g__; s__
OTU_1303	k__Bacteria; p__Planctomycetes; c__Phycisphaerae; o__; f__; g__; s__																																						OTU_14421	k__Bacteria
OTU_1304	k__Bacteria; p__Armatimonadetes; c__Chthonomonadetes; o__Chthonomonadales; f__Chthonomonadaceae; g__Chthonomonas; s__																																						OTU_14444	k__Bacteria; p__Proteobacteria; c__Alphaproteobacteria; o__Rickettsiales; f__unidentified_Rickettsiales; g__unidentified_Rickettsiales; s__
OTU_1305	k__Bacteria; p__Verrucomicrobia; c__Verrucomicrobiae; o__; f__; g__; s__																																						OTU_14446	k__Bacteria; p__Planctomycetes; c__; o__; f__; g__; s__
OTU_1306	k__Bacteria; p__Armatimonadetes; c__; o__; f__; g__; s__																																						OTU_14454	k__Bacteria; p__Elusimicrobia
OTU_1307	k__Bacteria; p__Acidobacteria; c__unidentified_Acidobacteria; o__unidentified_Acidobacteria; f__unidentified_Acidobacteria; g__unidentified_Acidobacteria																																						OTU_14457	k__Bacteria; p__Candidatus_Kaiserbacteria; c__; o__; f__; g__; s__
OTU_1308	k__Bacteria; p__Chloroflexi; c__Anaerolineae																																						OTU_14461	k__Bacteria; p__Proteobacteria; c__Alphaproteobacteria; o__Rickettsiales; f__unidentified_Rickettsiales; g__unidentified_Rickettsiales; s__
OTU_1309	k__Bacteria; p__Actinobacteria; c__Acidimicrobiia; o__unidentified_Acidimicrobiia; f__unidentified_Acidimicrobiia; g__unidentified_Acidimicrobiia; s__bacterium_YC-LK-LKJ4																																						OTU_14469	k__Bacteria; p__Candidatus_Woesebacteria
OTU_1310	k__Bacteria; p__Proteobacteria; c__Alphaproteobacteria; o__Rhizobiales; f__unidentified_Rhizobiales																																						OTU_14474	k__Bacteria; p__unidentified_Bacteria; c__unidentified_Bacteria; o__unidentified_Bacteria; f__unidentified_Bacteria; g__unidentified_Bacteria; s__candidate_division_TM7_bacterium_LY2
OTU_1313	k__Bacteria; p__Actinobacteria; c__Thermoleophilia; o__Solirubrobacterales; f__Solirubrobacteraceae; g__Solirubrobacter; s__																																						OTU_14476	k__Bacteria; p__Chloroflexi; c__Ktedonobacteria; o__Ktedonobacterales; f__Ktedonobacteraceae; g__; s__
OTU_1315	k__Bacteria; p__Acidobacteria																																						OTU_14481	k__Archaea; p__unidentified_Archaea; c__unidentified_Archaea; o__unidentified_Archaea; f__unidentified_Archaea; g__unidentified_Archaea
OTU_1316	k__Bacteria; p__Firmicutes; c__Bacilli; o__Bacillales; f__Bacillaceae; g__Bacillus																																						OTU_14484	k__Bacteria; p__Chloroflexi; c__Chloroflexia; o__Kallotenuales; f__; g__; s__
OTU_1317	k__Bacteria; p__Rokubacteria; c__; o__; f__; g__; s__																																						OTU_14486	k__Bacteria; p__Proteobacteria; c__Gammaproteobacteria
OTU_1318	k__Bacteria																																						OTU_14488	k__Bacteria; p__Proteobacteria; c__Gammaproteobacteria
OTU_1319	k__Bacteria; p__Proteobacteria; c__Alphaproteobacteria; o__unidentified_Alphaproteobacteria; f__unidentified_Alphaproteobacteria																																						OTU_14489	k__Bacteria; p__Firmicutes; c__Clostridia; o__Clostridiales; f__Ruminococcaceae
OTU_1320	k__Bacteria; p__Planctomycetes; c__Phycisphaerae; o__Tepidisphaerales; f__; g__; s__																																						OTU_14490	k__Bacteria; p__Proteobacteria; c__Alphaproteobacteria; o__Sphingomonadales; f__Sphingomonadaceae
OTU_1322	k__Bacteria																																						OTU_14494	k__Bacteria; p__Proteobacteria; c__Alphaproteobacteria; o__unidentified_Alphaproteobacteria; f__unidentified_Alphaproteobacteria
OTU_1324	k__Bacteria; p__Proteobacteria; c__Deltaproteobacteria; o__Myxococcales; f__Haliangiaceae; g__Haliangium; s__delta_proteobacterium_LWH25																																						OTU_14496	k__Bacteria
OTU_1325	k__Bacteria																																						OTU_14497	k__Bacteria; p__Chloroflexi
OTU_1327	k__Bacteria; p__Actinobacteria																																						OTU_14500	k__Bacteria; p__Proteobacteria; c__Alphaproteobacteria; o__unidentified_Alphaproteobacteria
OTU_1329	k__Bacteria; p__Chloroflexi; c__Anaerolineae; o__; f__; g__; s__																																						OTU_14504	k__Bacteria; p__Acidobacteria; c__Acidobacteriia
OTU_1330	k__Bacteria; p__Planctomycetes; c__Phycisphaerae; o__Tepidisphaerales; f__; g__; s__																																						OTU_14505	k__Bacteria; p__Proteobacteria
OTU_1332	k__Bacteria; p__Chloroflexi; c__Dehalococcoidia																																						OTU_14511	k__Bacteria
OTU_1334	k__Bacteria; p__Chloroflexi; c__; o__; f__; g__; s__																																						OTU_14516	k__Bacteria; p__Planctomycetes; c__Planctomycetacia; o__unidentified_Planctomycetacia; f__unidentified_Planctomycetacia; g__Pirellula; s__
OTU_1335	k__Bacteria; p__Acidobacteria																																						OTU_14522	k__Bacteria
OTU_1337	k__Bacteria; p__Actinobacteria; c__Acidimicrobiia; o__; f__; g__; s__																																						OTU_14537	k__Bacteria; p__Firmicutes; c__Negativicutes; o__Selenomonadales; f__Veillonellaceae; g__Megasphaera; s__
OTU_1338	k__Bacteria; p__Chloroflexi; c__; o__; f__; g__; s__																																						OTU_14577	k__Bacteria; p__Chloroflexi; c__Anaerolineae
OTU_1340	k__Bacteria; p__Proteobacteria; c__Deltaproteobacteria; o__Myxococcales; f__Haliangiaceae; g__Haliangium; s__																																						OTU_14583	k__Bacteria
OTU_1343	k__Bacteria; p__Proteobacteria; c__Deltaproteobacteria; o__Desulfarculales; f__Desulfarculaceae; g__; s__																																						OTU_14585	k__Bacteria
OTU_1346	k__Bacteria; p__Acidobacteria; c__Acidobacteriia; o__Solibacterales; f__unidentified_Solibacterales; g__Bryobacter; s__																																						OTU_14586	k__Bacteria
OTU_1347	k__Bacteria																																						OTU_14587	k__Bacteria
OTU_1349	k__Bacteria; p__Planctomycetes; c__Phycisphaerae; o__Tepidisphaerales; f__; g__; s__																																						OTU_14589	k__Bacteria; p__Firmicutes; c__Erysipelotrichia; o__Erysipelotrichales; f__Erysipelotrichaceae; g__Erysipelothrix; s__
OTU_1351	k__Bacteria; p__Acidobacteria; c__; o__; f__; g__; s__																																						OTU_14601	k__Bacteria; p__Proteobacteria
OTU_1354	k__Bacteria																																						OTU_14602	k__Bacteria; p__Bacteroidetes; c__Bacteroidia; o__Flavobacteriales; f__unidentified_Flavobacteriales; g__Chryseobacterium; s__Chryseobacterium_sp_A1-ST2
OTU_1355	k__Bacteria; p__Actinobacteria; c__Acidimicrobiia; o__; f__; g__; s__																																						OTU_14623	k__Bacteria; p__Spirochaetes; c__unidentified_Spirochaetes; o__unidentified_Spirochaetes; f__Leptospiraceae; g__; s__
OTU_1358	k__Bacteria																																						OTU_14624	k__Bacteria
OTU_1361	k__Bacteria; p__Planctomycetes; c__Planctomycetacia; o__unidentified_Planctomycetacia; f__unidentified_Planctomycetacia; g__Pirellula; s__																																						OTU_14638	k__Bacteria; p__Proteobacteria; c__Gammaproteobacteria; o__Cellvibrionales; f__Spongiibacteraceae; g__; s__
OTU_1363	k__Bacteria; p__Bacteroidetes; c__Bacteroidia; o__Flavobacteriales																																						OTU_14643	k__Bacteria
OTU_1364	k__Bacteria; p__Bacteroidetes; c__Ignavibacteria; o__; f__; g__; s__																																						OTU_14707	k__Bacteria; p__Deinococcus-Thermus; c__Deinococci; o__Deinococcales; f__Deinococcaceae; g__Deinococcus
OTU_1368	k__Bacteria; p__Verrucomicrobia; c__Verrucomicrobiae; o__Verrucomicrobiales; f__Verrucomicrobiaceae; g__; s__																																						OTU_14737	k__Bacteria; p__Proteobacteria; c__Gammaproteobacteria
OTU_1369	k__Bacteria; p__Firmicutes; c__Bacilli; o__Bacillales; f__Alicyclobacillaceae; g__Tumebacillus; s__																																						OTU_14738	k__Bacteria; p__unidentified_Bacteria; c__unidentified_Bacteria; o__unidentified_Bacteria; f__unidentified_Bacteria
OTU_1371	k__Bacteria; p__Actinobacteria; c__Thermoleophilia; o__Gaiellales; f__; g__; s__																																						OTU_14754	k__Bacteria; p__Bacteroidetes; c__Bacteroidia; o__Bacteroidales; f__Rikenellaceae; g__Acetobacteroides; s__
OTU_1372	k__Bacteria; p__Proteobacteria; c__Deltaproteobacteria; o__Myxococcales; f__Archangiaceae																																						OTU_14767	k__Bacteria; p__Candidatus_Woykebacteria; c__unidentified_Candidatus_Woykebacteria; o__unidentified_Candidatus_Woykebacteria; f__unidentified_Candidatus_Woykebacteria; g__unidentified_Candidatus_Woykebacteria
OTU_1375	k__Bacteria; p__Acidobacteria																																						OTU_14775	k__Bacteria; p__unidentified_Bacteria; c__unidentified_Bacteria; o__Campylobacterales; f__Helicobacteraceae; g__Helicobacter; s__Helicobacter_macacae
OTU_1377	k__Bacteria; p__Proteobacteria; c__Deltaproteobacteria; o__Myxococcales; f__Haliangiaceae; g__Haliangium; s__																																						OTU_14781	k__Bacteria; p__Proteobacteria; c__Deltaproteobacteria; o__Myxococcales
OTU_1378	k__Bacteria; p__Acidobacteria; c__unidentified_Acidobacteria; o__unidentified_Acidobacteria; f__unidentified_Acidobacteria; g__unidentified_Acidobacteria																																						OTU_14783	k__Bacteria
OTU_1379	k__Bacteria; p__Actinobacteria; c__unidentified_Actinobacteria; o__Micromonosporales; f__Micromonosporaceae																																						OTU_14789	k__Bacteria; p__Planctomycetes; c__Phycisphaerae; o__; f__; g__; s__
OTU_1381	k__Bacteria; p__Proteobacteria; c__Deltaproteobacteria																																						OTU_14793	k__Bacteria; p__Actinobacteria; c__Acidimicrobiia
OTU_1383	k__Bacteria; p__Bacteroidetes; c__Bacteroidia; o__Chitinophagales; f__Chitinophagaceae; g__Terrimonas; s__																																						OTU_14794	k__Bacteria; p__Latescibacteria; c__; o__; f__; g__; s__
[truncated: 1,054 more rows]

## Sheet: Table S3
Treatment	number of OTUs	Shannon	Simpson	Chao1	ACE	PD whole tree
CK	3389.33±22.88d	9.93±0.08e	0.996±0.001bc	3420.33±110.07f	3466.86±370.42bc	285.76±9.65c
R0	4393.00±49.00a	14.25±0.17a	1.000±0.000a	4425.74±86.63a	4478.96±315.27a	395.80±2.77a
[truncated: 22 more rows]

## Sheet: Table S4
Taxon						CK	R0	O0	M1	M2	M3	ROD1	O0D1	M1D1	M2D1	M3D1	ROD2	O0D2	M1D2	M2D2	M3D2
[truncated: 37 more rows]

## Sheet: Table S5
	Analysis of similarities		Multi-response Permutation Procedures analysis		Nonparametric multivariate analysis of variance
[truncated: 8 more rows]

[truncated: 1 more sheets: Table S6]
